# Supplementary material for: Monomethyl auristatin antibody and peptide drug conjugates for trimodal cancer chemo-radio-immunotherapy
Source: Nat Commun. 2022 Jul 5;13:3869. doi: 10.1038/s41467-022-31601-z (PMC9256669; doi:10.1038/s41467-022-31601-z)
Supplement: Supplementary file 4 — Supplementary Data 1 [file 41467_2022_31601_MOESM4_ESM.xlsx]

## Sheet: All genes _normalizedExpression
Supplementary Data 1
NanoString normalized expression values of data shown in Figure 1b
Name	Gene ID	Alias	Description	MMAE_1	Ctrl_2	MMAE_3	Ctrl_4	MMAE_5
Adam12	11489	Mltna|mKIAA4001	a disintegrin and metallopeptidase domain 12 (meltrin alpha)	4.19354	2.91386	3.50182	4.83229	3.57112
Adm	11535	AM	adrenomedullin	5.7785	5.23579	5.37629	5.97914	5.80816
Adora2a	11540	A2AAR|A2aR|AA2AR	adenosine A2a receptor	3.98709	5.34012	4.72421	4.6688	4.93369
Angpt1	11600	1110046O21Rik|Ang-1|Ang1	angiopoietin 1	4.37411	3.37329	4.33189	4.97914	4.46421
Angpt2	11601	Agpt2|Ang-2|Ang2	angiopoietin 2	8.37941	6.60036	9.24478	7.73919	9.46767
Akt1	11651	Akt|PKB|PKB/Akt|PKBalpha|Rac	thymoma viral proto-oncogene 1	10.9617	11.4112	11.348	11.81	11.3525
Aldoa	11674	Aldo-1|Aldo1	aldolase A, fructose-bisphosphate	14.8427	15.0917	14.8082	15.1949	14.7151
Aldoc	11676	AI847350|AU040929|Aldo3|Scrg2	aldolase C, fructose-bisphosphate	8.4961	8.05852	6.79133	9.03056	6.31836
Apc	11789	AI047805|AU020952|AW124434|CC1|Min|mAPC	adenomatosis polyposis coli	5.094	5.04314	4.13925	5.41726	4.34873
Birc3	11796	AW107670|Api1|Api2|Birc2|HIAP2|IAP1|IAP2|MIAP1|MIAP2|MIHB|MIHC|RNF49|cIAP-1|cIAP-2|cIAP1|cIAP2	baculoviral IAP repeat-containing 3	5.71291	5.27141	5.18988	5.02494	5.28733
Birc5	11799	AAC-11|Api4|TIAP|survivin40	baculoviral IAP repeat-containing 5	7.20551	10.8926	11.9327	12.1117	12.017
Api5	11800	AAC-11|AI196452|API-5	apoptosis inhibitor 5	11.7368	11.8372	11.5474	11.446	11.5369
Apoe	11816	AI255918|Apo-E	apolipoprotein E	13.0285	13.8753	12.3504	14.0005	12.2237
Areg	11839	AR|Mcub|Sdgf	amphiregulin	3.094	1.49882	3.13925	2.34687	3.0857
Arg1	11846	AI|AI256583|Arg-1|PGIF	arginase, liver	3.74608	3.49882	3.65382	3.83229	2.34873
Arg2	11847	AII|AU022422	arginase type II	4.67897	4.16179	4.97575	4.19486	5.51866
Arnt2	11864	Hif-2b|bHLHe1|mKIAA0307	aryl hydrocarbon receptor nuclear translocator 2	3.60858	2.91386	4.23878	3.02494	4.57112
Atf3	11910	LRG-21	activating transcription factor 3	11.6029	11.3982	9.62652	8.43433	9.82176
Atm	11920	AI256621|C030026E19Rik	ataxia telangiectasia mutated	4.87161	5.46845	5.79133	5.85783	6.0857
Axin1	12005	AI316800|Axin|Fu|Kb|Ki|fused|kinky|knobbly	axin 1	8.28665	8.38959	8.52665	8.31956	8.31836
B2m	12010	Ly-m11|beta2-m|beta2m	beta-2 microglobulin	13.9736	13.3752	12.6141	12.8911	12.4879
Bad	12015	AI325008|Bbc2	BCL2-associated agonist of cell death	9.45908	9.2758	9.12631	8.85149	8.99259
Bax	12028	-	BCL2-associated X protein	11.388	10.7672	10.982	10.4237	11.071
Bcl6b	12029	Bazf	B cell CLL/lymphoma 6, member B	3.98709	4.77184	4.65382	4.48437	5.40762
Bcat1	12035	BCATc|Eca39	branched chain aminotransferase 1, cytosolic	11.3728	12.4918	9.89414	12.0642	10.1388
Bcl2	12043	AW986256|Bcl-2|C430015F12Rik|D630044D05Rik|D830018M01Rik	B cell leukemia/lymphoma 2	5.67897	6.32325	6.9466	6.06933	6.74105
Bcl2l1	12048	Bcl(X)L|Bcl-XL|Bcl2l|BclX|bcl-x|bcl2-L-1	BCL2-like 1	10.195	9.06614	10.1392	8.90452	10.1213
Bid	12122	2700049M22Rik|AI875481|AU022477	BH3 interacting domain death agonist	9.04487	8.39767	8.30344	7.98494	8.4291
Prdm1	12142	Blimp-1|Blimp1|PRDI-BF1|ZNFPR1A1|b2b1765Clo	PR domain containing 1, with ZNF domain	4.28665	3.37329	4.50182	3.6099	5.46421
Blk	12143	-	B lymphoid kinase	2.87161	2.23579	0.331894	1.6099	1.76377
Blm	12144	-	Bloom syndrome, RecQ helicase-like	5.84124	7.13303	7.22671	7.55632	7.28733
Cxcr5	12145	Blr1|CXC-R5|CXCR-5|Gpcr6|MDR15	chemokine (C-X-C motif) receptor 5	3.094	2.91386	2.65382	3.48437	3.93369
Bmp2	12156	AI467020|Bmp2a	bone morphogenetic protein 2	4.53458	3.82075	3.91686	4.41726	5.0117
Bnip3	12176	Nip3	BCL2/adenovirus E1B interacting protein 3	11.2003	11.2403	9.66505	10.9007	9.60297
Bnip3l	12177	C86132|D14Ertd719e|Nip3L|Nix	BCL2/adenovirus E1B interacting protein 3-like	10.6671	10.337	10.0717	9.91064	10.0834
Brca1	12189	-	breast cancer 1	4.9305	6.7965	7.22671	7.6174	6.82986
Brca2	12190	Fancd1|RAB163	breast cancer 2	5.7785	6.78422	6.52172	7.33782	6.62175
C1qa	12259	AI255395|C1q	complement component 1, q subcomponent, alpha polypeptide	3.98709	3.08378	1.91686	2.34687	3.34873
C1qb	12260	-	complement component 1, q subcomponent, beta polypeptide	3.28665	4.43742	4.57982	4.48437	5.0117
C2	12263	-	complement component 2 (within H-2S)	9.03148	10.6375	8.0666	10.181	8.10362
C5ar1	12273	C5aR|C5r1|Cd88|D7Msu1	complement component 5a receptor 1	3.60858	3.08378	3.33189	3.19486	4.46421
Casp1	12362	ICE|Il1bc	caspase 1	4.53458	4.16179	4.03233	4.93183	4.85123
Casp3	12367	A830040C14Rik|AC-3|Apopain|CASP-3|CC3|CPP-32|CPP32|Caspase-3|Lice|SCA-1|Yama|mldy	caspase 3	10.5499	10.1221	10.8798	10.1426	10.9249
Casp8	12370	CASP-8|FLICE|MACH|Mch5	caspase 8	10.8112	10.1958	10.0885	10.2729	9.85917
Casp9	12371	AI115399|APAF-3|AW493809|CASP-9|Caspase-9|ICE-LAP6|Mch6	caspase 9	6.6442	7.00132	6.79133	7.09103	6.89305
Ctnnb1	12387	Bfc|Catnb|Mesc	catenin (cadherin associated protein), beta 1	13.3345	13.6055	13.6182	14.4821	13.5645
Runx3	12399	AML2|Cbfa3|Pebp2a3	runt related transcription factor 3	4.28665	4.37329	4.50182	4.5485	5.2232
Serpinh1	12406	BERF-1|Cbp1|Cbp2|Hsp47|J6|Serpinh2|gp46	serine (or cysteine) peptidase inhibitor, clade H, member 1	13.9595	14.7099	14.2601	14.782	14.3838
Ccna1	12427	-	cyclin A1	2.87161	3.72121	3.33189	3.83229	4.34873
Ccnd1	12443	AI327039|CycD1|Cyl-1|PRAD1|bcl-1|cD1	cyclin D1	10.0972	9.09873	11.4937	9.54261	11.631
Ccnd2	12444	2600016F06Rik|AI256817|BF642806|C86853|Vin-1|Vin1|cD2	cyclin D2	12.7301	12.973	12.6919	12.7295	12.6692
Ccnd3	12445	9230106B05Rik|AA682053|AL024085|AW146355|C78795	cyclin D3	9.14463	8.04314	9.2919	9.27997	9.53856
Ccne1	12447	AW538188|CycE1	cyclin E1	7.9377	7.14268	9.08009	8.85149	9.14315
Cd14	12475	-	CD14 antigen	1.28665	3.08378	1.33189	2.34687	4.0857
Ctla4	12477	Cd152|Ctla-4|Ly-56	cytotoxic T-lymphocyte-associated protein 4	1.87161	2.49882	1.91686	0.0249397	1.76377
Cd19	12478	AW495831	CD19 antigen	2.87161	1.49882	2.65382	2.02494	1.76377
Cd1d1	12479	AI747460|CD1.1|Cd1a|Cd1d|Ly-38	CD1d1 antigen	5.41593	3.91386	6.08678	4.19486	6.12132
Cd2	12481	LFA-2|Ly-37|Ly37	CD2 antigen	3.28665	2.49882	2.33189	2.6099	2.76377
Ms4a1	12482	AA960661|Cd20|Ly-44|Ms4a2	membrane-spanning 4-domains, subfamily A, member 1	4.45657	4.08378	4.65382	4.88292	5.67066
Cd28	12487	-	CD28 antigen	5.14463	5.00132	4.57982	5.02494	5.57112
Cd36	12491	FAT|GPIV|Scarb3	CD36 antigen	4.19354	2.91386	4.50182	3.34687	4.2232
Cd38	12494	ADPRC 1|Cd38-rs1|I-19	CD38 antigen	7.05483	5.58628	5.37629	5.93183	6.04917
Entpd1	12495	2610206B08Rik|AA408691|Cd39|NTPDase-1	ectonucleoside triphosphate diphosphohydrolase 1	2.28665	0.913858	3.33189	3.19486	1.76377
Cd3d	12500	T3d	CD3 antigen, delta polypeptide	2.60858	1.49882	3.50182	2.83229	3.76377
Cd3e	12501	AI504783|CD3|CD3epsilon|T3e	CD3 antigen, epsilon polypeptide	1.28665	1.91386	2.33189	2.6099	3.34873
Cd3g	12502	Ctg-3|Ctg3|T3g	CD3 antigen, gamma polypeptide	2.60858	3.23579	3.79133	2.34687	4.46421
Cd247	12503	4930549J05Rik|A430104F18Rik|AW552088|Cd3|Cd3-eta|Cd3-zeta|Cd3h|Cd3z|Cd3zeta|T3z|Tcrk|Tcrz	CD247 antigen	3.45657	3.91386	3.65382	3.02494	3.34873
Cd4	12504	L3T4|Ly-4	CD4 antigen	1.87161	2.72121	1.91686	2.02494	2.34873
Cd44	12505	AU023126|AW121933|AW146109|HERMES|Ly-24|Pgp-1	CD44 antigen	5.87161	6.0636	6.03233	6.62485	6.51866
Cd48	12506	AI449234|AW610730|BCM1|BLAST|BLAST-1|BLAST1|Bcm-1|MEM-102|SLAMF2|Sgp-60	CD48 antigen	3.094	3.37329	2.91686	2.83229	4.2232
Cd5	12507	Ly-1|Ly-12|Ly-A|Lyt-1	CD5 antigen	2.87161	2.72121	2.91686	3.02494	3.0857
Cd6	12511	-	CD6 antigen	2.60858	1.91386	3.50182	3.02494	1.76377
Cd68	12514	Lamp4|Scard1|gp110	CD68 antigen	9.72752	5.64178	10.0479	4.88292	10.0515
Cd69	12515	5830438K24Rik|AI452015|AIM|VEA	CD69 antigen	2.87161	3.08378	2.91686	2.6099	2.34873
Cd7	12516	-	CD7 antigen	2.60858	2.91386	1.91686	2.6099	2.34873
Cd79a	12518	Ig-alpha|Iga|Igalpha|Ly-54|Ly54|mb-1	CD79A antigen (immunoglobulin-associated alpha)	2.60858	2.49882	2.33189	2.34687	4.34873
Cd80	12519	B71|Cd28l|Ly-53|Ly53|MIC17|TSA1	CD80 antigen	4.37411	3.23579	4.23878	3.72538	4.46421
Cd84	12523	A130013D22Rik|CDw84|SLAMF5	CD84 antigen	1.87161	2.72121	3.33189	3.02494	3.0857
Cd86	12524	B7|B7-2|B7.2|B70|CLS1|Cd28l2|ETC-1|Ly-58|Ly58|MB7|MB7-2|TS/A-2	CD86 antigen	4.98709	3.72121	4.33189	5.06933	5.51866
Cd8a	12525	BB154331|Ly-2|Ly-35|Ly-B|Lyt-2	CD8 antigen, alpha chain	2.28665	2.91386	3.33189	3.48437	2.34873
Cd8b1	12526	Cd8b|Ly-3|Ly-C|Lyt-3	CD8 antigen, beta chain 1	2.87161	3.49882	3.13925	3.34687	3.76377
Cdc25c	12532	Cdc25	cell division cycle 25C	4.19354	7.77184	7.53157	8.03617	7.37848
Cdh1	12550	AA960649|E-cad|Ecad|L-CAM|UVO|Um	cadherin 1	2.87161	3.23579	1.33189	2.6099	3.34873
Cdh11	12552	Cad11|OSF-4	cadherin 11	1.87161	2.23579	2.33189	2.6099	2.34873
Cdh2	12558	CDHN|N-cadherin|Ncad	cadherin 2	8.36346	8.01189	10.1376	9.03337	10.1921
Cdh5	12562	7B4|AA408225|Cd144|VE-Cad|VECD|VEcad|Vec	cadherin 5	2.87161	1.49882	2.91686	3.19486	3.76377
Cdk2	12566	A630093N05Rik	cyclin-dependent kinase 2	8.99401	10.9893	9.56312	11.3051	9.40401
Cdk6	12571	AI504062|Crk2	cyclin-dependent kinase 6	7.15701	6.51377	8.99011	6.51679	9.1125
Cdkn1a	12575	CAP20|CDKI|CIP1|Cdkn1|P21|SDI1|Waf1|mda6|p21Cip1|p21WAF	cyclin-dependent kinase inhibitor 1A (P21)	13.6827	12.1621	12.5239	10.039	12.7841
Cdkn1c	12577	AL024410|CDKI|Kip2|p57(kip2)|p57Kip2	cyclin-dependent kinase inhibitor 1C (P57)	4.60858	4.43742	4.85546	4.93183	5.0857
Cdkn2a	12578	ARF-INK4a|Arf|INK4a-ARF|Ink4a/Arf|MTS1|Pctr1|p16|p16(INK4a)|p16INK4a|p19<ARF>|p19ARF	cyclin-dependent kinase inhibitor 2A	3.45657	3.08378	3.13925	2.83229	3.57112
Cdkn2b	12579	AV083695|INK4b|MTS2|p15|p15(INK4b)|p15INK4b	cyclin-dependent kinase inhibitor 2B (p15, inhibits CDK4)	2.28665	2.49882	3.33189	2.34687	3.0857
Cebpb	12608	C/EBPbeta|CRP2|IL-6DBP|LAP|LIP|NF-IL6|NF-M|Nfil6	CCAAT/enhancer binding protein (C/EBP), beta	10.1274	11.2392	8.58928	9.78649	8.59032
Chuk	12675	AI256658|Chuk1|Fbx24|Fbxo24|IKBKA|IKK1|Ikka|NFKBIKA	conserved helix-loop-helix ubiquitous kinase	9.38994	10.2965	9.28609	9.6706	9.4291
Socs1	12703	Cish1|Cish7|JAB|SOCS-1|SSI-1	suppressor of cytokine signaling 1	4.9305	4.08378	4.41936	4.19486	4.46421
Cxcr2	12765	CD128|CDw128|Cmkar2|Gpcr16|IL-8Rh|IL-8rb|IL8RA|Il8rb|mIL-8RH	chemokine (C-X-C motif) receptor 2	3.45657	3.72121	3.33189	4.1124	5.15609
Cxcr3	12766	Cd183|Cmkar3	chemokine (C-X-C motif) receptor 3	4.37411	4.08378	5.18988	5.4512	6.0117
Cxcr4	12767	CD184|Cmkar4|LESTR|PB-CKR|PBSF/SDF-1|Sdf1r|b2b220Clo	chemokine (C-X-C motif) receptor 4	3.094	3.08378	3.50182	3.19486	4.2232
Ccr9	12769	A130091K22Rik|Cmkbr10|GPR-9-6	chemokine (C-C motif) receptor 9	2.87161	-0.0861422	1.33189	2.02494	3.0857
Ccr2	12772	Cc-ckr-2|Ccr2a|Ccr2b|Ckr2|Ckr2a|Ckr2b|Cmkbr2|mJe-r	chemokine (C-C motif) receptor 2	4.094	4.23579	4.41936	5.38249	5.51866
Ccr4	12773	C-C CKR-4|CHEMR1|Cmkbr4|LESTR|Sdf1r	chemokine (C-C motif) receptor 4	2.28665	2.72121	1.91686	2.83229	2.34873
Ccr5	12774	AM4-7|CD195|Cmkbr5	chemokine (C-C motif) receptor 5	2.60858	2.91386	1.33189	3.19486	2.76377
Cntfr	12804	Cntfralpha	ciliary neurotrophic factor receptor	7.45657	7.85637	6.79133	8.32415	6.43619
Col11a1	12814	C530001D20Rik|cho	collagen, type XI, alpha 1	3.45657	3.72121	4.85546	4.97914	5.15609
Col11a2	12815	-	collagen, type XI, alpha 2	3.094	4.00132	1.91686	4.1124	2.76377
Col17a1	12821	BP180|Bpag|Bpag2	collagen, type XVII, alpha 1	4.37411	3.23579	3.65382	2.34687	4.46421
Col4a5	12830	-	collagen, type IV, alpha 5	6.4961	6.38959	6.77484	6.68315	6.80816
Col5a1	12831	AI413331	collagen, type V, alpha 1	4.45657	3.49882	5.82375	4.6688	6.57112
Col6a3	12835	AI507288|Col6a-3	collagen, type VI, alpha 3	4.094	3.37329	3.33189	4.88292	5.0857
Comp	12845	TSP5	cartilage oligomeric matrix protein	4.28665	4.23579	4.50182	3.93183	5.46421
Cpa3	12873	MC-CPA	carboxypeptidase A3, mast cell	3.094	3.23579	2.65382	2.6099	3.34873
Crabp2	12904	AI893628|Crabp-2|CrabpII	cellular retinoic acid binding protein II	6.094	4.66875	5.72421	6.23439	5.97322
Csf1	12977	C87615|Csfm|MCSF|op	colony stimulating factor 1 (macrophage)	7.02812	6.16179	6.21454	5.8063	6.57112
Csf1r	12978	AI323359|CD115|CSF-1R|Csfmr|Fim-2|Fms|M-CSF-R|M-CSFR	colony stimulating factor 1 receptor	2.60858	2.49882	2.91686	2.34687	2.76377
Csf2	12981	Csfgm|GMCSF|Gm-CSf|MGI-IGM	colony stimulating factor 2 (granulocyte-macrophage)	3.28665	2.23579	3.50182	3.02494	1.76377
Csf2rb	12983	AI848964|AIC2B|Bc|CDw131|Csf2rb1|Csfgmrb|Il3r|Il3rb|Il3rb1|Il5rb	colony stimulating factor 2 receptor, beta, low-affinity (granulocyte-macrophage)	2.60858	1.91386	3.91686	2.83229	3.0857
Csf3	12985	Csfg|G-CSF|MGI-IG	colony stimulating factor 3 (granulocyte)	2.87161	1.91386	3.65382	1.02494	0.763768
Csf3r	12986	Cd114|Csfgr|G-CSF-R|G-CSFR	colony stimulating factor 3 receptor (granulocyte)	3.28665	2.91386	3.13925	3.34687	3.76377
Vcan	13003	5430420N07Rik|9430051N09|Cspg2|DPEAAE|NG2|PG-M|PG-M(V0)|PG-M(V1)|hdf	versican	3.28665	3.08378	3.13925	3.34687	4.46421
Ctss	13040	Cats	cathepsin S	3.45657	3.82075	3.91686	3.83229	4.0857
Ctsw	13041	lymphopain	cathepsin W	3.45657	3.08378	3.65382	3.19486	4.2232
Cx3cr1	13051	-	chemokine (C-X3-C motif) receptor 1	3.98709	3.08378	5.18988	3.6099	5.46421
Cybb	13058	C88302|CGD91-phox|Cgd|Cyd|Nox2|gp91-1|gp91phox	cytochrome b-245, beta polypeptide	2.87161	2.91386	3.50182	3.02494	3.34873
Dab2	13132	5730435J12Rik|AA960054|AI957090|D15Wsu122e|D630005B22Rik|Doc-2|Doc2|p96	disabled 2, mitogen-responsive phosphoprotein	8.35274	7.49129	8.3598	7.90146	8.79719
Twist2	13345	Dermo1|bHLHa39	twist basic helix-loop-helix transcription factor 2	4.81021	4.08378	3.13925	4.41726	4.0857
Dkk1	13380	mdkk-1	dickkopf homolog 1 (Xenopus laevis)	3.45657	2.49882	3.13925	3.02494	3.34873
Dll1	13388	Delta1	delta-like 1 (Drosophila)	3.60858	1.91386	3.50182	2.83229	2.76377
Dnmt1	13433	Cxxc9|Dnmt|Dnmt1o|MCMT|MTase|Met-1|Met1|MommeD2|m.MmuI	DNA methyltransferase (cytosine-5) 1	5.98709	7.26259	7.73277	8.72884	7.775
Dpp4	13482	Cd26|Dpp-4|THAM	dipeptidylpeptidase 4	4.19354	2.72121	3.91686	3.34687	4.2232
Dsc3	13507	5430426I24Rik	desmocollin 3	3.87161	2.72121	1.91686	1.6099	2.34873
Dusp2	13537	PAC1	dual specificity phosphatase 2	6.9305	6.92509	6.67174	6.6099	6.71796
E2f3	13557	E2F3b|E2f3a	E2F transcription factor 3	7.094	6.60036	6.48164	6.91976	6.51866
Edn1	13614	ET-1|preproET|Edn	endothelin 1	2.60858	2.91386	3.33189	2.83229	2.34873
Egf	13645	AI790464	epidermal growth factor	4.19354	4.6143	3.50182	3.48437	4.2232
Egfr	13649	9030024J15Rik|AI552599|Erbb|Errb1|Errp|Wa5|wa-2|wa2	epidermal growth factor receptor	3.28665	2.49882	2.91686	3.19486	3.34873
Egr1	13653	A530045N19Rik|ETR103|Egr-1|Krox-1|Krox-24|Krox24|NGF1-A|NGFI-A|NGFIA|TIS8|Zenk|Zfp-6|Zif268|egr	early growth response 1	6.47647	4.86805	6.23878	5.4512	6.15609
Eif2b4	13667	Eif2b	eukaryotic translation initiation factor 2B, subunit 4 delta	8.52982	8.39767	8.01137	8.17469	8.2232
Eif4ebp1	13685	4e-bp1|AA959816|PHAS-I	eukaryotic translation initiation factor 4E binding protein 1	13.9082	13.7253	13.0063	13.4301	12.9738
Adgre1	13733	DD7A5-7|EGF-TM7|Emr1|F4/80|Gpf480|Ly71|TM7LN3	adhesion G protein-coupled receptor E1	3.094	3.37329	3.91686	2.83229	4.2232
Eno1	13806	0610008I15|AL022784|Eno-1|MBP-1	enolase 1, alpha non-neuron	14.202	14.6184	14.8582	15.219	14.8672
Eomes	13813	C77258|TBR-2|Tbr2	eomesodermin homolog (Xenopus laevis)	4.28665	3.91386	4.13925	3.72538	4.0857
Erbb2	13866	Erbb-2|HER-2|HER2|Neu|c-erbB2|c-neu|mKIAA3023	v-erb-b2 erythroblastic leukemia viral oncogene homolog 2, neuro/glioblastoma derived oncogene homolog (avian)	4.74608	4.37329	4.72421	3.83229	3.76377
Esr1	13982	ER|ER-alpha|ERa|ERalpha|ESR|Estr|Estra|Nr3a1	estrogen receptor 1 (alpha)	4.28665	3.6143	3.65382	3.83229	4.57112
Ezh2	14056	Enx-1|Enx1h|KMT6|mKIAA4065	enhancer of zeste homolog 2 (Drosophila)	9.30346	10.2062	10.6606	11.0951	10.5069
Sfxn1	14057	2810002O05Rik|A930015P12Rik|f	sideroflexin 1	9.27817	9.54685	9.16478	9.69382	9.18162
F2rl1	14063	Gpcr11|PAR-2|Par2	coagulation factor II (thrombin) receptor-like 1	2.87161	3.37329	2.65382	2.02494	3.0857
Fadd	14082	Mort1/FADD	Fas (TNFRSF6)-associated via death domain	7.69604	8.59685	7.42993	8.0964	7.19003
Fanca	14087	AW208693|FACA	Fanconi anemia, complementation group A	4.53458	6.83272	7.98295	8.06386	7.93369
Fap	14089	SIMP	fibroblast activation protein	2.87161	2.91386	1.91686	2.02494	2.76377
Fas	14102	AI196731|APO1|APT1|CD95|TNFR6|Tnfrsf6|lpr	Fas (TNF receptor superfamily member 6)	4.28665	3.72121	4.41936	3.02494	3.93369
Fasl	14103	APT1LG1|CD178|CD95-L|CD95L|Fas-L|Faslg|Tnfsf6|gld	Fas ligand (TNF superfamily, member 6)	3.094	2.72121	2.91686	1.6099	2.76377
Fbp1	14121	Fbp-2|Fbp2|Fbp3	fructose bisphosphatase 1	3.28665	3.82075	3.91686	4.77983	5.2232
Fcer1a	14125	FcERI|Fce1a|Fcr-5|fcepsilonri	Fc receptor, IgE, high affinity I, alpha polypeptide	2.28665	3.37329	3.50182	2.6099	4.0857
Ms4a2	14126	FcRB|Fce1b|Fcer1b|Fcrbeta|Ms4a1|fcERI	membrane-spanning 4-domains, subfamily A, member 2	3.094	2.72121	2.65382	3.34687	3.0857
Fcgr1	14129	AI323638|AV092959|CD64|FcgammaRI|IGGHAFC	Fc receptor, IgG, high affinity I	3.094	3.37329	2.65382	3.48437	3.34873
Fcgr2b	14130	AI528646|CD32|F630109E10Rik|Fc[g]RII|FcgRII|Fcgr2|Fcgr2a|Fcr-2|Fcr-3|Ly-17|Ly-m20|LyM-1|Lym-1|fcRII	Fc receptor, IgG, low affinity IIb	4.37411	4.00132	4.03233	3.34687	4.76377
Fcgr3	14131	CD16	Fc receptor, IgG, low affinity III	2.28665	2.72121	2.65382	2.83229	0.763768
Fcgrt	14132	FcRn	Fc receptor, IgG, alpha chain transporter	8.87911	8.42956	7.15207	7.78649	7.78614
Fcnb	14134	Fcn2	ficolin B	2.60858	2.23579	3.50182	2.02494	3.76377
Fgf13	14168	Fhf2	fibroblast growth factor 13	2.87161	2.72121	2.91686	2.6099	2.34873
Fgf18	14172	D130055P09Rik|FGF-18	fibroblast growth factor 18	5.4961	4.6143	4.97575	4.83229	5.62175
Fgf9	14180	Eks	fibroblast growth factor 9	4.81021	4.91386	5.23878	5.48437	5.57112
Fgfr1	14182	AW208770|Eask|FLG|Fgfr-1|Flt-2|Hspy|MFR|bFGF-R-1|c-fgr	fibroblast growth factor receptor 1	4.19354	3.49882	3.91686	3.93183	4.46421
Flt1	14254	AI323757|Flt-1|VEGFR-1|VEGFR1|sFlt1	FMS-like tyrosine kinase 1	3.28665	3.82075	4.57982	4.6688	4.93369
Fosl1	14283	AW538199|Fra1|fra-1	fos-like antigen 1	3.98709	2.72121	4.03233	3.83229	4.57112
Fpr1	14293	FPR|LXA4R|fMLF-R	formyl peptide receptor 1	4.45657	4.49882	4.03233	4.6688	5.0857
Fpr3	14294	ALX|Fpr-rs1|Fpr-s1|Fprl1|LXA4-R|Lxa4r	formyl peptide receptor 3	2.28665	2.23579	1.91686	1.6099	3.34873
Fut4	14345	AI451562|CD15|FAL|FucT-IV|LeX|SSEA-1|Ssea1	fucosyltransferase 4	4.9305	3.49882	3.91686	4.72538	5.15609
Fyn	14360	AI448320|AW552119	Fyn proto-oncogene	8.74608	8.96643	8.64023	9.12823	8.65251
Fzd8	14370	Fz8	frizzled homolog 8 (Drosophila)	4.60858	4.86805	4.57982	4.83229	5.93369
Fzd9	14371	mfz9	frizzled homolog 9 (Drosophila)	4.37411	5.84459	4.33189	5.38249	4.93369
Gas1	14451	AW554192|Gas-1	growth arrest specific 1	2.87161	2.23579	2.33189	3.02494	2.34873
Gata3	14462	Gata-3|jal	GATA binding protein 3	4.60858	5.37329	2.33189	3.72538	3.57112
Gbp2b	14468	Gbp-1|Gbp1|Mag-1|Mpa-1|Mpa1	guanylate binding protein 2b	2.28665	1.49882	1.33189	2.34687	2.34873
Gbp2	14469	-	guanylate binding protein 2	7.96613	6.12331	7.78311	6.21476	7.50524
Ghr	14600	GHBP|GHR/BP	growth hormone receptor	6.84124	5.40571	6.46118	6.23439	6.99259
Gli1	14632	AV235269|Zfp-5|Zfp5	GLI-Kruppel family member GLI1	3.60858	2.23579	3.33189	3.48437	4.2232
Glul	14645	GS|Glns	glutamate-ammonia ligase (glutamine synthetase)	9.63759	9.30618	8.65832	10.2148	8.79167
Gls	14660	6330442B14|AI314027|B230365M23Rik	glutaminase	8.0482	7.8854	9.61498	7.79312	9.49509
Glud1	14661	AI118167|Gdh-X|Glud|Gludl	glutamate dehydrogenase 1	10.068	10.238	10.379	9.92581	10.6045
Gng4	14706	-	guanine nucleotide binding protein (G protein), gamma 4	2.87161	4.72121	4.79133	3.93183	4.0857
Got1	14718	AI789014|Got-1|cAspAT|cCAT	glutamic-oxaloacetic transaminase 1, soluble	12.5671	13.3332	12.1711	12.0313	12.1153
Got2	14719	AL022787|FABP-pm|Got-2|mAspAT	glutamatic-oxaloacetic transaminase 2, mitochondrial	12.006	12.2332	12.1941	12.6242	12.2701
Lilrb4a	14728	CD85K|Gp49b|HM18|ILT3|LIR-5|Lilrb4|gp49	leukocyte immunoglobulin-like receptor, subfamily B, member 4A	4.67897	4.6143	4.41936	5.15422	5.62175
Gpc4	14735	9530073D23Rik|AF311610|AI385680|AI661372|K-glypican	glypican 4	4.98709	5.16179	5.03233	5.48437	5.76377
Cmklr1	14747	ChemR23|DEZ|Gpcr27|mcmklr1	chemokine-like receptor 1	2.87161	3.49882	2.65382	3.48437	3.93369
Cxcl1	14825	Fsp|Gro1|KC|Mgsa|N51|Scyb1|gro	chemokine (C-X-C motif) ligand 1	3.74608	1.91386	4.13925	1.6099	3.76377
Gzma	14938	AW494114|Ctla-3|Ctla3|Hf|SE1|TSP-1|TSP1	granzyme A	2.87161	2.91386	4.13925	3.02494	2.34873
Gzmb	14939	AI553453|CCP-1/C11|CCP1|Ctla-1|Ctla1|GZB	granzyme B	2.87161	2.49882	3.65382	3.34687	3.0857
Gzme	14942	CCP3|Ctla-6|Ctla6|MCSP-2	granzyme E	4.60858	4.16179	4.57982	4.77983	4.85123
H2-Aa	14960	Aalpha|H-2Aa|H2Aa|I-Aalpha|IAalpha|Ia-1|Ia1	histocompatibility 2, class II antigen A, alpha	4.98709	4.55771	4.97575	4.93183	5.57112
H2-Ab1	14961	AI845868|Abeta|H-2Ab|H2-Ab|I-Abeta|IAb|Ia-2|Ia2|Rmcs1	histocompatibility 2, class II antigen A, beta 1	3.74608	3.08378	3.79133	4.6099	4.93369
H2-D1	14964	H-2D|H2-D	histocompatibility 2, D region locus 1	11.3159	11.0451	9.9466	10.1097	9.9362
H2-Eb1	14969	Eb|H-2Eb|H2Eb|Ia-4|Ia4	histocompatibility 2, class II antigen E beta	3.60858	2.49882	3.13925	3.34687	3.0857
H2-K1	14972	H-2K|H-2K(d)|H2-K|K-f	histocompatibility 2, K1, K region	9.31455	9.20157	6.83969	8.43433	6.54513
H2-M3	14991	H-2M3|Hmt|M3a|MuprM3|MuprM301|MuprM302|R4B2	histocompatibility 2, M region locus 3	3.45657	3.49882	3.50182	2.34687	3.0857
H2-DMa	14998	H-2Ma|H2-Ma	histocompatibility 2, class II, locus DMa	4.19354	3.6143	2.33189	2.34687	3.76377
H2-DMb1	14999	AI385589|H-2Mb1|H2-Mb1	histocompatibility 2, class II, locus Mb1	5.37411	3.08378	4.50182	4.6688	4.57112
H2-DMb2	15000	H-2Mb2|H2-Mb2	histocompatibility 2, class II, locus Mb2	2.28665	1.49882	3.33189	2.6099	2.76377
H2-Ob	15002	A-beta-2|A-beta2|H-2Ab|H-2I|H-2Ob|H2-Ab|H2-Ab2|H2-IAb2|Ob	histocompatibility 2, O region beta locus	2.87161	3.08378	3.33189	3.6099	4.93369
H2-Pa	15003	H2-Pa-ps	histocompatibility 2, P region alpha locus	3.094	2.49882	1.33189	2.34687	3.0857
H2-Q1	15006	H-2Q1|Q1|Q1b|Q1d|Q1k|Qa-1|Qa1|Qed-1	histocompatibility 2, Q region locus 1	2.60858	2.49882	3.33189	2.34687	3.57112
H2-Q10	15007	H-2Q10|Q10|Qa10	histocompatibility 2, Q region locus 10	3.87161	4.16179	4.72421	4.97914	5.40762
H2-Q2	15013	BE136769|ENSMUSG00000079507|Gm11132|H-2Q2|gs14-2	histocompatibility 2, Q region locus 2	3.87161	3.72121	4.50182	4.83229	5.15609
H2-T23	15040	37b|37c|H-2T23|H2-Qa1|Qa-1|Qa-1(b)|Qa1|Qed-1|T18c|T18c(37)|T23b|T23d	histocompatibility 2, T region locus 23	6.16929	5.16179	4.57982	5.15422	5.93369
Hc	15139	C5|C5a|He	hemolytic complement	1.87161	0.913858	1.33189	1.02494	2.34873
Hck	15162	AI849071|Bmk	hemopoietic cell kinase	3.28665	3.23579	2.33189	1.6099	0.763768
Hdac3	15183	AW537363	histone deacetylase 3	8.02136	8.44133	8.41404	8.32872	8.56467
Hdac5	15184	AI426555|Hdac4|mHDA1|mKIAA0600	histone deacetylase 5	8.31455	8.19463	7.96852	8.72884	8.03055
Hdc	15186	AW108189|Hdc-a|Hdc-c|Hdc-e|Hdc-s	histidine decarboxylase	2.60858	2.91386	3.13925	2.02494	0.763768
Hells	15201	AI323785|E130115I21Rik|LSH|Lysh|PASG|YFK8	helicase, lymphoid specific	6.24084	7.90821	8.74552	8.90146	8.87229
Hes1	15205	Hry|bHLHb39	hairy and enhancer of split 1 (Drosophila)	7.24084	6.57207	6.85546	6.21476	7.46421
Hey1	15213	AI316788|AI414254|CHF2|HRT1|Herp2|Hesr1|bHLHb31|hesr-1	hairy/enhancer-of-split related with YRPW motif 1	3.28665	3.23579	3.33189	2.83229	3.93369
Hif1a	15251	AA959795|HIF-1-alpha|HIF1-alpha|HIF1alpha|MOP1|bHLHe78	hypoxia inducible factor 1, alpha subunit	7.59043	8.24925	7.53157	8.6543	7.69451
H2afx	15270	AW228881|H2A.X|H2ax|Hist5-2ax|gammaH2ax	H2A histone family, member X	9.35543	10.3578	10.11	10.8379	10.3711
Hk1	15275	BB404130|Hk-1|Hk1-s|dea|mHk1-s	hexokinase 1	7.27533	6.52857	7.60802	7.30106	7.54513
Hk2	15277	AI642394|HKII	hexokinase 2	5.14463	6.21764	5.65382	6.06933	6.0857
Hmgb1	15289	HMG-1|Hmg1|SBP-1|p30	high mobility group box 1	10.4814	11.6928	11.5565	12.1048	11.4942
Hmga1	15361	AL023995|Hmga1a|Hmga1b|Hmgi|Hmgiy|Hmgy	high mobility group AT-hook 1	9.09078	8.31046	9.53891	9.04175	9.72087
Hras	15461	H-ras|Ha-ras|Harvey-ras|Hras-1|Hras1|Kras2|c-H-ras|c-Ha-ras|c-rasHa|ras	Harvey rat sarcoma virus oncogene	4.45657	4.72121	5.41936	4.02494	5.62175
Hsd11b1	15483	-	hydroxysteroid 11-beta dehydrogenase 1	6.4961	5.08378	4.85546	5.69737	5.67066
Icam1	15894	CD54|Icam-1|Ly-47|MALA-2	intercellular adhesion molecule 1	1.87161	3.08378	3.33189	3.83229	3.57112
Icam2	15896	CD102|Icam-2|Ly-60	intercellular adhesion molecule 2	5.04154	4.30618	4.91686	3.48437	6.04917
Icam5	15898	CD50|ICAM-3|Icam3|TLN|Tlcn	intercellular adhesion molecule 5, telencephalin	3.45657	2.72121	2.33189	3.34687	3.34873
Irf8	15900	AI893568|ICSBP|IRF-8|Icsbp1|Myls	interferon regulatory factor 8	2.60858	0.913858	3.13925	2.02494	3.0857
Id4	15904	Idb4|bHLHb27	inhibitor of DNA binding 4	2.87161	2.72121	2.33189	3.6099	1.76377
Ido1	15930	Ido|Indo	indoleamine 2,3-dioxygenase 1	3.98709	5.37329	4.79133	5.4512	5.67066
Ier3	15937	AI663993|IEX-1|cI-3|gly96	immediate early response 3	9.39778	9.319	8.82775	8.84192	9.30293
Cxcl10	15945	C7|CRG-2|INP10|IP-10|IP10|Ifi10|Scyb10|gIP-10|mob-1	chemokine (C-X-C motif) ligand 10	9.23793	7.91386	7.49177	7.10176	7.43619
Ifi203	15950	-	interferon activated gene 203	3.45657	3.08378	2.33189	2.83229	3.93369
Ifit1	15957	ISG56|Ifi56|P56	interferon-induced protein with tetratricopeptide repeats 1	7.13214	4.00132	3.33189	4.6688	4.34873
Ifit2	15958	AV302338|Ifi54|P54	interferon-induced protein with tetratricopeptide repeats 2	8.90136	9.00661	8.93922	9.35137	8.65859
Ifit3	15959	Ifi49|P49	interferon-induced protein with tetratricopeptide repeats 3	9.45156	5.46845	4.85546	5.93183	5.80816
Ifna1	15962	Ifa1	interferon alpha 1	3.87161	3.82075	4.23878	4.77983	5.0857
Ifnar1	15975	CD118|Ifar|Ifnar|Ifrc|Infar	interferon (alpha and beta) receptor 1	9.70871	10.0775	9.40067	10.0528	9.41123
Ifng	15978	IFN-g|Ifg	interferon gamma	2.28665	2.91386	1.33189	1.02494	3.0857
Ifngr1	15979	CD119|IFN-gammaR|Ifgr|Ifngr|Nktar	interferon gamma receptor 1	8.0482	8.0328	7.22671	7.69028	7.2395
Ifngr2	15980	Ifgr2|Ifgt	interferon gamma receptor 2	10.346	9.93484	9.64704	9.99072	9.61239
Cd79b	15985	B29|Ig-beta|Igb|Igbeta	CD79B antigen	3.45657	2.72121	2.91686	3.02494	2.34873
Igf2r	16004	AI661837|CD222|CI-MPR|M6P/IGF2R|Mpr300	insulin-like growth factor 2 receptor	8.21146	8.55048	8.7156	8.87669	9.00694
Il18bp	16068	IL-18BP|Igifbp|MC54L	interleukin 18 binding protein	4.67897	4.91386	5.50182	5.5485	5.57112
Ihh	16147	HHG-2	Indian hedgehog	3.45657	3.91386	4.57982	4.34687	5.71796
Cd74	16149	CLIP|DHLAG|HLADG|Ia-GAMMA|Ii	CD74 antigen (invariant polypeptide of major histocompatibility complex, class II antigen-associated)	8.46656	5.16179	3.13925	2.6099	3.76377
Ikbkb	16150	AI132552|IKK-2|IKK-beta|IKK2|IKK[b]|IKKbeta	inhibitor of kappaB kinase beta	7.54404	7.71476	7.49177	7.75965	7.65859
Ikbkg	16151	1110037D23Rik|AI848108|AI851264|AW124339|IKK[g]|NEMO	inhibitor of kappaB kinase gamma	9.95907	9.66707	9.27734	9.0964	9.2395
Il10	16153	CSIF|Il-10	interleukin 10	2.87161	-0.0861422	1.91686	1.6099	3.57112
Il10ra	16154	AW553859|CDw210|CDw210a|Il10r|mIL-10R	interleukin 10 receptor, alpha	2.87161	2.49882	3.65382	3.19486	4.2232
Il11	16156	IL-11	interleukin 11	5.24084	4.30618	6.70693	4.72538	6.95359
Il11ra1	16157	AI314697|GP130|Il-11ra|Il11ra|Il11ra2|NR1	interleukin 11 receptor, alpha chain 1	4.094	2.49882	2.65382	2.02494	3.57112
Il12rb2	16162	A930027I18Rik|IL-12RB2|Ifnm	interleukin 12 receptor, beta 2	2.87161	2.91386	2.91686	3.19486	3.34873
Il15	16168	AI503618|IL-15	interleukin 15	5.04154	4.00132	4.33189	4.27287	3.57112
Il16	16170	mKIAA4048	interleukin 16	1.28665	1.91386	2.65382	2.02494	3.0857
Il17a	16171	Ctla-8|Ctla8|IL-17|IL-17A|Il17	interleukin 17A	3.094	2.91386	3.65382	3.48437	2.76377
Il18	16173	Igif|Il-18	interleukin 18	7.77046	6.0636	6.83969	6.15422	7.19003
Il1a	16175	Il-1a	interleukin 1 alpha	2.60858	2.72121	3.50182	2.02494	3.57112
Il1b	16176	IL-1beta|Il-1b	interleukin 1 beta	4.60858	4.08378	4.50182	4.34687	5.15609
Il1r2	16178	CD121b|Il1r-2	interleukin 1 receptor, type II	4.74608	4.23579	5.23878	5.02494	5.89305
Il1rn	16181	F630041P17Rik|IL-1ra	interleukin 1 receptor antagonist	3.98709	3.91386	3.79133	4.6099	4.76377
Il18r1	16182	Il18ralpha|Il1rrp	interleukin 18 receptor 1	3.28665	3.23579	2.91686	3.83229	2.76377
Il2	16183	Il-2	interleukin 2	2.87161	2.23579	3.50182	3.72538	3.76377
Il2ra	16184	CD25|Il2r|Ly-43	interleukin 2 receptor, alpha chain	0.286648	0.913858	0.331894	2.02494	2.34873
Il2rb	16185	CD122|IL-15Rbeta|IL15Rbeta|Il-2/15Rbeta|Il-2Rbeta|p70	interleukin 2 receptor, beta chain	5.60858	4.43742	3.79133	3.83229	4.57112
Il2rg	16186	CD132|[g]c|gamma(c)|gc|p64	interleukin 2 receptor, gamma chain	3.60858	2.23579	3.33189	3.34687	3.34873
Il4	16189	BSF-1|Il-4	interleukin 4	3.60858	3.08378	3.65382	3.02494	3.0857
Il6	16193	Il-6	interleukin 6	2.60858	3.91386	2.91686	3.02494	2.76377
Il6ra	16194	CD126|IL-6R|IL-6R-alpha|IL-6RA|Il6r	interleukin 6 receptor, alpha	4.094	4.55771	3.65382	4.1124	3.76377
Il7r	16197	CD127|IL-7Ralpha	interleukin 7 receptor	4.98709	4.08378	4.91686	4.93183	5.28733
Inhba	16323	-	inhibin beta-A	4.19354	3.49882	4.13925	3.34687	4.0857
Irf1	16362	AU020929|Irf-1	interferon regulatory factor 1	7.26393	6.04314	6.96125	6.99072	7.17316
Irf2	16363	9830146E22Rik|AI646973|Irf-2	interferon regulatory factor 2	7.98014	7.32325	7.29768	7.60237	7.68263
Irf4	16364	AI385587|IRF-4|LSIRF|Spip	interferon regulatory factor 4	2.60858	3.08378	3.50182	3.83229	3.0857
Irf9	16391	Irf-9|Isgf3g|p48	interferon regulatory factor 9	8.60406	5.74675	5.65382	6.09103	5.67066
Itga2	16398	CD49B|DX5	integrin alpha 2	2.60858	3.08378	3.79133	3.02494	3.34873
Itga4	16401	CD49D|Itga4B	integrin alpha 4	8.29788	9.72121	7.74975	9.05285	7.84058
Itga6	16403	5033401O05Rik|AI115430|Cd49f|VLA-6	integrin alpha 6	8.70028	8.50257	9.46632	8.87356	9.74676
Itgae	16407	A530055J10|CD103|aM290|alpha-E1|alpha-M290	integrin alpha E, epithelial-associated	2.60858	1.91386	2.65382	1.6099	3.57112
Itgal	16408	(p180)|Cd11a|LFA-1|LFA-1A|Ly-15|Ly-21	integrin alpha L	0.286648	2.72121	1.91686	2.02494	2.76377
Itgam	16409	CD11b/CD18|CR3|CR3A|Cd11b|F730045J24Rik|Ly-40|MAC1|Mac-1|Mac-1a	integrin alpha M	4.53458	4.30618	4.23878	4.5485	4.57112
Itgav	16410	1110004F14Rik|2610028E01Rik|CD51|D430040G12Rik	integrin alpha V	10.0332	10.2856	10.7728	10.5757	10.9008
Itgax	16411	AI449405|Cd11c|Cr4|N418	integrin alpha X	3.094	2.23579	1.91686	2.6099	3.57112
Itgb2	16414	2E6|AI528527|Cd18|LAD|LCAMB|Lfa1|MF17	integrin beta 2	3.74608	4.37329	4.03233	2.83229	4.2232
Itgb3	16416	CD61|GP3A|INGRB3	integrin beta 3	7.18147	6.08378	7.07336	7.02494	7.13881
Cd47	16423	9130415E20Rik|AA407862|AI848868|AW108519|B430305P08Rik|IAP|Itgp	CD47 antigen (Rh-related antigen, integrin-associated signal transducer)	9.48877	9.42759	9.36807	9.20982	9.20671
Jag1	16449	ABE2|Gsfabe2|Htu|Ozz|Ser-1	jagged 1	6.95907	7.55771	8.39259	6.27287	8.88271
Jag2	16450	D12Ggc2e|Serh|mJagged2-1|sm	jagged 2	4.094	4.43742	4.13925	4.34687	4.46421
Jak1	16451	AA960307|BAP004|C130039L05Rik	Janus kinase 1	9.36079	9.28454	9.36807	9.5027	9.26361
Jak2	16452	Fd17	Janus kinase 2	7.26393	7.63496	6.48164	6.96745	6.59666
Jak3	16453	fae|wil	Janus kinase 3	5.19354	4.72121	5.37629	4.83229	5.0857
Jup	16480	Ctnng|D930025P04Rik|PG	junction plakoglobin	1.28665	2.49882	2.91686	1.6099	2.34873
Kdr	16542	6130401C07|Flk-1|Flk1|Krd-1|Ly73|VEGFR-2|VEGFR2|sVEGFR-2	kinase insert domain protein receptor	3.28665	3.72121	2.33189	1.02494	3.34873
Kit	16590	Bs|CD117|Fdc|Gsfsco1|Gsfsco5|Gsfsow3|SCO1|SCO5|SOW3|Ssm|Tr-kit|W|c-KIT	kit oncogene	3.98709	3.6143	3.91686	3.93183	3.57112
Klra1	16627	A1|CH29-493D4.3|Klra22|Ly49a|Ly49o<129>|Ly49v	killer cell lectin-like receptor, subfamily A, member 1	3.87161	3.37329	2.91686	3.19486	3.57112
Klrd1	16643	CD94	killer cell lectin-like receptor, subfamily D, member 1	0.286648	1.91386	3.13925	2.02494	2.34873
Kras	16653	AI929937|K-ras|Ki-ras|Kras-2|Kras2|p21B|ras	v-Ki-ras2 Kirsten rat sarcoma viral oncogene homolog	8.3688	8.83272	8.37629	8.29173	8.43619
Lag3	16768	CD223|LAG-3|Ly66	lymphocyte-activation gene 3	5.57205	5.00132	4.97575	5.1124	6.25562
Lama1	16772	AA408497|Lama	laminin, alpha 1	3.094	3.72121	1.91686	3.34687	3.76377
Lamb3	16780	-	laminin, beta 3	2.87161	1.91386	3.33189	3.02494	3.34873
Lamc2	16782	AA589349	laminin, gamma 2	4.45657	1.91386	7.6173	2.34687	7.54513
Lck	16818	Hck-3|Lsk|Lskt|p56<lck>|p56Lck	lymphocyte protein tyrosine kinase	6.06801	6.91386	4.85546	5.95568	5.62175
Ldha	16828	Ldh1|Ldhm|l7R2	lactate dehydrogenase A	12.7132	13.8317	14.0946	14.46	14.2704
Ldhb	16832	AI790582|H-Ldh|LDH-B|LDH-H|Ldh-2|Ldh2	lactate dehydrogenase B	12.3521	11.7224	11.6594	11.903	11.5394
Lgals9	16859	AA407335|AI194909|AI265545|LGALS35|Lgals5|gal-9|galectin-9	lectin, galactose binding, soluble 9	9.26679	6.92509	7.63567	7.25376	8.13009
Lif	16878	-	leukemia inhibitory factor	4.98709	4.66875	4.97575	4.1124	5.67066
Psmb9	16912	Lmp-2|Lmp2	proteasome (prosome, macropain) subunit, beta type 9 (large multifunctional peptidase 2)	5.28665	4.37329	5.18988	5.5485	5.51866
Psmb8	16913	Lmp-7|Lmp7	proteasome (prosome, macropain) subunit, beta type 8 (large multifunctional peptidase 7)	4.74608	3.6143	4.57982	4.34687	4.93369
Xcl1	16963	AI661682|ATAC|LTN|Lptn|SCM-1|SCM-1a|Scyc1	chemokine (C motif) ligand 1	2.60858	3.23579	1.33189	0.0249397	0.763768
Ltb	16994	AI662801|LTbeta|Tnfc|Tnfsf3|p33	lymphotoxin B	3.87161	4.00132	4.72421	4.48437	4.57112
Ly6c1	17067	AA682074|AA959465|Ly-6C|Ly-6C1|Ly6c	lymphocyte antigen 6 complex, locus C1	4.28665	3.72121	4.79133	3.48437	4.2232
Epcam	17075	CD326|EGP|EGP-2|Egp314|Ep-CAM|EpCAM1|GA733-2|Ly74|TROP1|Tacsd1|Tacstd1|gp40	epithelial cell adhesion molecule	3.094	2.23579	3.13925	3.19486	3.76377
Ly9	17085	AI893573|CD229|Lgp100|Ly-9|SLAMF3|T100	lymphocyte antigen 9	2.60858	3.08378	2.65382	2.83229	3.0857
Ncr1	17086	Ly94|NKp46	natural cytotoxicity triggering receptor 1	4.37411	3.6143	3.79133	4.88292	4.93369
Ly96	17087	ESOP-1|MD-2|MD2	lymphocyte antigen 96	9.59499	9.68535	9.52172	9.4533	9.39676
Lyz1	17110	Lyz|Lzp-s	lysozyme 1	5.41593	5.19926	5.13925	4.77983	6.12132
Smad5	17129	1110051M15Rik|AI451355|Dwf-C|Madh5|MusMLP	SMAD family member 5	10.3406	11.0825	10.0818	11.203	10.1582
Magea1	17137	Mage-a1	melanoma antigen, family A, 1	2.87161	2.49882	2.33189	2.34687	3.93369
Magea3	17139	Mage-a3	melanoma antigen, family A, 3	2.87161	3.6143	2.65382	3.34687	3.93369
Magea4	17140	Mage-a4	melanoma antigen, family A, 4	4.094	3.23579	4.03233	4.83229	5.2232
Marco	17167	AI323439|Ly112|Scara2	macrophage receptor with collagenous structure	4.45657	3.82075	4.33189	4.48437	3.0857
Mdm2	17246	1700007J15Rik|AA415488|Mdm-2	transformed mouse 3T3 cell double minute 2	10.6519	9.49694	10.426	8.67599	10.6155
Melk	17279	AI327312|MPK38|mKIAA0175	maternal embryonic leucine zipper kinase	5.41593	6.96914	8.36532	9.07751	8.31836
Met	17295	AI838057|HGF|HGFR|Par4|c-Met	met proto-oncogene	13.105	13.4297	13.2159	14.6598	13.1342
Mfge8	17304	AA408458|AI325141|MFG-E8|MP47|Mfgm|P47|SED1|lactadherin	milk fat globule-EGF factor 8 protein	7.8565	7.50631	8.91686	7.52479	8.76377
Mfng	17305	AW546563	MFNG O-fucosylpeptide 3-beta-N-acetylglucosaminyltransferase	4.19354	0.913858	2.65382	2.02494	3.76377
Mgmt	17314	AGT|AI267024|Agat	O-6-methylguanine-DNA methyltransferase	3.28665	3.23579	3.50182	3.48437	3.34873
Cxcl9	17329	BB139920|CMK|Mig|MuMIG|Scyb9|crg-10	chemokine (C-X-C motif) ligand 9	1.87161	0.913858	3.13925	2.6099	1.76377
Mki67	17345	D630048A14Rik|Ki-67|Ki67	antigen identified by monoclonal antibody Ki 67	5.67897	8.79955	8.69822	10.5824	9.06755
Mlh1	17350	1110035C23Rik|AI317206|AI325952|AI561766	mutL homolog 1 (E. coli)	7.77046	7.96914	7.55106	7.78649	7.46421
Mmp12	17381	AV378681|Mmel	matrix metallopeptidase 12	4.9305	1.49882	4.03233	3.19486	3.93369
Mmp13	17386	Clg|MMP-13|Mmp1	matrix metallopeptidase 13	3.45657	1.91386	4.03233	3.19486	4.34873
Mmp7	17393	MAT	matrix metallopeptidase 7	3.094	3.23579	3.50182	3.02494	3.76377
Mmp9	17395	AW743869|B/MMP9|Clg4b|MMP-9|pro-MMP-9	matrix metallopeptidase 9	3.45657	3.49882	3.33189	3.02494	3.57112
Mrc1	17533	AW259686|CD206|MR	mannose receptor, C type 1	3.60858	3.72121	4.65382	3.6099	4.67066
Mre11a	17535	Mre11|Mre11b	meiotic recombination 11 homolog A (S. cerevisiae)	8.44147	8.69849	8.77898	8.91672	8.80816
Msh2	17685	AI788990	mutS homolog 2 (E. coli)	8.00089	7.90254	8.62191	8.9438	8.47113
Msh6	17688	AU044881|AW550279|GTBP|Gtmbp	mutS homolog 6 (E. coli)	9.49366	9.73244	9.86911	10.167	10.0445
Mx1	17857	AI893580|Mx|Mx-1	MX dynamin-like GTPase 1	5.6442	4.55771	4.91686	5.1124	4.85123
Mxi1	17859	ENSMUSG00000067085|Gm10197|Mad2|bHLHc11	Max interacting protein 1	9.52744	10.0444	8.96489	9.2197	8.65251
Myc	17869	AU016757|Myc2|Niard|Nird|bHLHe39	myelocytomatosis oncogene	9.7785	9.91527	9.89795	10.123	9.86443
Myd88	17874	-	myeloid differentiation primary response gene 88	8.16317	8.56849	7.78311	7.1124	8.03055
Ncam1	17967	CD56|E-NCAM|NCAM-1|Ncam	neural cell adhesion molecule 1	3.28665	3.08378	4.13925	3.72538	4.57112
Nf1	18015	AW494271|E030030H24Rik|Nf-1	neurofibromatosis 1	7.83354	8.04828	7.75816	8.50876	7.60926
Nfatc2	18019	AI607462|NF-ATc2|NF-ATp|NFAT1|NFAT1-D|Nfatp	nuclear factor of activated T cells, cytoplasmic, calcineurin dependent 2	8.96261	9.51748	8.22064	9.32415	7.99259
Nfil3	18030	AV225605|E4BP4	nuclear factor, interleukin 3, regulated	9.74403	10.4077	8.69384	8.5485	9.01643
Nfkb1	18033	NF-KB1|NF-kappaB|NF-kappaB1|p105|p50|p50/p105	nuclear factor of kappa light polypeptide gene enhancer in B cells 1, p105	7.26393	7.37329	7.18988	7.81284	7.03055
Nfkb2	18034	NF-kappaB2|lyt|p49|p49/p100|p50B|p52	nuclear factor of kappa light polypeptide gene enhancer in B cells 2, p49/p100	6.82581	6.66875	6.33189	6.5485	6.67066
Nfkbia	18035	AI462015|Nfkbi	nuclear factor of kappa light polypeptide gene enhancer in B cells inhibitor, alpha	8.70028	8.40571	8.48164	8.6543	8.88789
Nfkbie	18037	I-kappa-B-epsilon|IKBE|IkB-E|NF-kappa-BIE|ikB-epsilon	nuclear factor of kappa light polypeptide gene enhancer in B cells inhibitor, epsilon	6.8565	6.74675	6.08678	6.63965	6.15609
Ngfr	18053	LNGFR|Tnfrsf16|p75|p75NGFR|p75NTR	nerve growth factor receptor (TNFR superfamily, member 16)	4.60858	4.00132	6.33189	4.19486	6.37848
Nid2	18074	AW547149|Ly111|NID-2|entactin-2|nidogen-2	nidogen 2	1.87161	3.23579	4.03233	2.6099	3.0857
Cd244	18106	2B4|C9.1|F730046O15Rik|Ly90|NAIL|NKR2B4|Nmrk|SLAMF4	CD244 natural killer cell receptor 2B4	3.98709	3.82075	4.23878	4.41726	3.34873
Nos2	18126	MAC-NOS|NOS-II|Nos-2|Nos2a|i-NOS|iNOS	nitric oxide synthase 2, inducible	4.53458	4.00132	4.65382	4.02494	6.0117
Notch1	18128	9930111A19Rik|Mis6|N1|Tan1|lin-12	notch 1	5.37411	5.19926	4.72421	5.1124	5.0117
Notch2	18129	AI853703|N2	notch 2	6.66169	7.55771	7.32058	7.33782	7.13881
Pnoc	18155	N/OFQ|Npnc1|OFQ/N	prepronociceptin	2.87161	3.6143	3.13925	2.6099	2.34873
Slc11a1	18173	Bcg|Ity|Lsh|Nramp|Nramp1|ity	solute carrier family 11 (proton-coupled divalent metal ion transporters), member 1	4.094	3.6143	4.33189	3.72538	4.76377
Nras	18176	AV095280|N-ras	neuroblastoma ras oncogene	9.62427	10.2626	9.94107	10.1282	9.92868
Tnfrsf11b	18383	OCIF|Opg|TR1	tumor necrosis factor receptor superfamily, member 11b (osteoprotegerin)	4.53458	3.6143	4.13925	3.48437	4.0857
P4ha1	18451	AL022634|P4ha	procollagen-proline, 2-oxoglutarate 4-dioxygenase (proline 4-hydroxylase), alpha 1 polypeptide	10.0382	10.496	9.13925	9.77313	9.26361
P4ha2	18452	AA407196|C76437|P4hl	procollagen-proline, 2-oxoglutarate 4-dioxygenase (proline 4-hydroxylase), alpha II polypeptide	9.38468	9.81924	9.50931	8.6724	9.53856
Kat2b	18519	A930006P13Rik|AI461839|AW536563|Pcaf|p/CAF	K(lysine) acetyltransferase 2B	9.129	8.90821	9.65157	9.5027	9.68561
Pcx	18563	Pc|Pcb	pyruvate carboxylase	5.28665	5.64178	5.75816	6.27287	5.97322
Pdcd1	18566	Ly101|PD-1|Pdc1	programmed cell death 1	1.87161	2.23579	1.33189	2.02494	3.0857
Pdgfa	18590	-	platelet derived growth factor, alpha	3.45657	3.37329	3.91686	2.6099	4.34873
Pdgfb	18591	PDGF-B|Sis	platelet derived growth factor, B polypeptide	4.53458	4.16179	4.79133	4.93183	5.76377
Pdgfrb	18596	AI528809|CD140b|PDGFR-1|Pdgfr	platelet derived growth factor receptor, beta polypeptide	5.37411	5.91386	4.97575	4.93183	4.34873
Pecam1	18613	C85791|Cd31|PECAM-1|Pecam	platelet/endothelial cell adhesion molecule 1	3.87161	3.72121	4.33189	3.48437	5.0117
Pfkm	18642	AI131669|ATP-PFK|PFK-A|PFK-M|Pfk-4|Pfk4|Pfka|Pfkx	phosphofructokinase, muscle	6.94486	6.6143	6.59868	7.30106	6.40762
Prf1	18646	Pfn|Pfp|Prf-1	perforin 1 (pore forming protein)	2.60858	2.91386	2.65382	2.34687	3.34873
Pik3ca	18706	6330412C24Rik|caPI3K|p110|p110alpha	phosphatidylinositol 3-kinase, catalytic, alpha polypeptide	9.23209	9.52857	9.04957	9.57376	8.93369
Pik3cd	18707	2410099E07Rik|2610208K16Rik|AW545373|p110delta	phosphatidylinositol 3-kinase catalytic delta polypeptide	6.4364	6.74675	6.16478	7.23439	6.2232
Pik3r1	18708	PI3K|p50alpha|p55alpha|p85alpha	phosphatidylinositol 3-kinase, regulatory subunit, polypeptide 1 (p85 alpha)	8.06144	8.92788	7.82375	8.30106	8.15609
Pik3r2	18709	p85beta	phosphatidylinositol 3-kinase, regulatory subunit, polypeptide 2 (p85 beta)	9.34464	9.13303	8.96852	9.78316	9.2395
Pirb	18733	Gp91|LIR-3|Lilrb3|PIR-B	paired Ig-like receptor B	3.74608	1.91386	1.91686	1.6099	3.34873
Pkm	18746	AA414905|AL024370|AL024424|Pk-2|Pk-3|Pk3|Pkm2	pyruvate kinase, muscle	9.23793	10.319	9.61498	10.5553	9.35248
Prkacb	18749	CbPKA|Pkacb	protein kinase, cAMP dependent, catalytic, beta	8.92689	9.28018	8.90175	9.32644	8.89305
Prkca	18750	AI875142|Pkca	protein kinase C, alpha	6.57205	4.23579	5.28609	5.88292	5.67066
Pla2g2a	18780	EF|Mom1|Pla2|sPLA2|sPla2-IIA	phospholipase A2, group IIA (platelets, synovial fluid)	3.74608	0.913858	2.33189	1.6099	3.34873
Ccl21a	18829	6CKBAC2|6Ckine|ALP|AW987545|CKb9|SCYA21a|SLC|Scya21|Scya21b|Tca4|plt	chemokine (C-C motif) ligand 21A (serine)	4.094	3.6143	4.13925	4.34687	5.34873
Pms2	18861	AW555130|Pmsl2	postmeiotic segregation increased 2 (S. cerevisiae)	6.4961	6.34012	6.83969	6.81936	7.2395
Pold1	18971	125kDa	polymerase (DNA directed), delta 1, catalytic subunit	6.06801	6.82075	8.26263	8.72191	8.28733
Pparg	19016	Nr1c3|PPAR-gamma|PPAR-gamma2|PPARgamma|PPARgamma2	peroxisome proliferator activated receptor gamma	2.60858	1.49882	2.65382	2.34687	4.2232
Ppl	19041	AW553870	periplakin	3.45657	3.49882	3.33189	3.02494	3.0857
Eif2ak2	19106	2310047A08Rik|4732414G15Rik|AI467567|AI747578|Pkr|Prkr|Tik	eukaryotic translation initiation factor 2-alpha kinase 2	7.98709	6.96914	6.39798	7.34687	6.71796
Prkx	19108	PKX1|Pkare	protein kinase, X-linked	9.094	9.93067	9.2919	9.18985	9.28733
Prlr	19116	AI987712|Pr-1|Pr-3|Prlr-rs1	prolactin receptor	2.28665	2.23579	3.13925	3.02494	1.76377
Prom1	19126	4932416E19Rik|AC133|CD133|Prom|Prom-1|Proml1	prominin 1	3.28665	2.49882	2.33189	2.02494	3.34873
Psmb10	19171	Mecl-1|Mecl1	proteasome (prosome, macropain) subunit, beta type 10	5.71291	4.16179	5.68945	5.15422	6.0117
Psmb5	19173	-	proteasome (prosome, macropain) subunit, beta type 5	12.21	11.5207	11.465	11.4081	11.6061
Pten	19211	2310035O07Rik|A130070J02Rik|AI463227|B430203M17Rik|MMAC1|TEP1	phosphatase and tensin homolog	6.7785	6.93623	7.42993	7.14388	6.93369
Ptger4	19219	EP4|Ptgerep4	prostaglandin E receptor 4 (subtype EP4)	3.87161	4.08378	3.33189	2.02494	3.0857
Ptgs2	19225	COX2|Cox-2|PES-2|PGHS-2|PHS II|PHS-2|Pghs2|TIS10|gripghs	prostaglandin-endoperoxide synthase 2	3.60858	3.23579	1.91686	3.6099	0.763768
Twf1	19230	A6|Ptk9|twinfilin	twinfilin, actin-binding protein, homolog 1 (Drosophila)	11.4497	11.1276	10.8623	11.1798	10.8879
Ptpn11	19247	2700084A17Rik|AW536184|PTP1D|PTP2C|SAP-2|SH-PTP2|SH-PTP3|SHP-2|Shp2|Syp	protein tyrosine phosphatase, non-receptor type 11	9.23502	10.2582	9.78722	10.0207	9.95359
Dusp1	19252	3CH134|MKP1|Ptpn16|U19515|erp|mkp-1	dual specificity phosphatase 1	8.68753	9.49506	10.7529	8.39563	11.3317
Sirpa	19261	AI835480|Bit|CD172a|P84|Ptpns1|SHP-1|SHPS-1|SIRP	signal-regulatory protein alpha	11.5149	12.4169	10.7328	11.9129	10.6495
Ptprc	19264	B220|CD45R|Cd45|L-CA|Ly-5|Lyt-4|T200|loc	protein tyrosine phosphatase, receptor type, C	4.53458	4.66875	4.72421	5.5485	5.57112
Pvrl2	19294	AI325026|AI987993|Cd112|MPH|Pvr|Pvs|nectin-2|Nectin2	poliovirus receptor-related 2	8.75832	8.79344	7.46118	8.37809	7.8618
Rad50	19360	Mrell|Rad50l	RAD50 homolog (S. cerevisiae)	8.28665	8.51748	7.58928	9.25616	7.76377
Rad51	19361	AV304093|Rad51a|Reca	RAD51 homolog	6.47647	9.01452	9.40604	9.77313	9.63721
Rasal1	19415	MRASAL	RAS protein activator like 1 (GAP1 like)	5.14463	5.19926	5.03233	5.31034	5.0857
Rasgrf1	19417	AI844718|CDC25|CDC25Mm|Gnrp|Grf1|Grfbeta|P190-A|Ras-GRF1|p190|p190RhoGEF	RAS protein-specific guanine nucleotide-releasing factor 1	2.87161	2.91386	2.91686	3.34687	0.763768
Rb1	19645	Rb|Rb-1|pRb	retinoblastoma 1	7.87911	7.95825	7.73277	7.85149	7.89305
Rbl2	19651	PRB2|RBR-2|Rb2|p130	retinoblastoma-like 2	8.95907	8.56491	9.28609	9.03896	9.10806
Rela	19697	p65	v-rel reticuloendotheliosis viral oncogene homolog A (avian)	9.21739	9.7873	9.61267	9.23439	9.71797
Relb	19698	shep	avian reticuloendotheliosis viral (v-rel) oncogene related B	8.79047	9.12331	7.53157	8.05836	7.57112
Reln	19699	reeler|rl	reelin	3.98709	3.72121	4.65382	3.93183	4.76377
Ren1	19701	D19352|Ren|Ren-1|Ren-A|Ren1c|Ren1d|Rn-1|Rnr	renin 1 structural	2.87161	3.37329	0.331894	2.34687	3.76377
Ripk1	19766	D330015H01Rik|RIP|Rinp|Rip1	receptor (TNFRSF)-interacting serine-threonine kinase 1	7.55343	6.85637	7.21454	7.09103	7.45027
Rock1	19877	1110055K06Rik|Rock-I	Rho-associated coiled-coil containing protein kinase 1	6.8565	7.55048	7.12631	7.39998	7.33362
Rorc	19885	Nr1f3|RORgamma|TOR|Thor	RAR-related orphan receptor gamma	8.84889	7.96914	6.9466	8.20485	7.0117
Rrm2	20135	AA407299|R2	ribonucleotide reductase M2	8.81021	11.0894	12.2637	12.6101	12.3826
S100a8	20201	60B8Ag|AI323541|B8Ag|CFAg|CP-10|Caga|MRP8|p8	S100 calcium binding protein A8 (calgranulin A)	5.28665	4.16179	4.03233	3.02494	3.93369
S100a9	20202	60B8Ag|AW546964|BEE22|Cagb|GAGB|L1Ag|MRP14|p14	S100 calcium binding protein A9 (calgranulin B)	0.286648	2.23579	1.33189	2.6099	3.57112
Ccl1	20290	BF534335|I-309|Scya1|Tca-3	chemokine (C-C motif) ligand 1	2.60858	2.49882	3.79133	3.19486	4.2232
Ccl11	20292	Scya11|eotaxin	chemokine (C-C motif) ligand 11	1.87161	2.23579	2.33189	2.34687	3.34873
Ccl12	20293	MCP-5|Scya12	chemokine (C-C motif) ligand 12	3.28665	3.23579	1.91686	2.34687	1.76377
Ccl17	20295	Abcd-2|Scya17|Scya17l|Tarc	chemokine (C-C motif) ligand 17	3.45657	2.91386	2.65382	3.19486	4.2232
Ccl2	20296	AI323594|HC11|JE|MCAF|MCP-1|MCP1|SMC-CF|Scya2|Sigje	chemokine (C-C motif) ligand 2	3.28665	2.23579	3.50182	3.34687	2.76377
Ccl20	20297	CKb4|LARC|MIP-3A|MIP-3[a]|MIP3A|ST38|Scya20|exodus-1	chemokine (C-C motif) ligand 20	2.60858	2.23579	1.33189	3.93183	3.76377
Ccl22	20299	ABCD-1|DCBCK|MDC|Scya22	chemokine (C-C motif) ligand 22	3.87161	3.37329	3.50182	4.19486	5.0117
Ccl25	20300	A130072A22Rik|AI852536|CKb15|Scya25|TECK	chemokine (C-C motif) ligand 25	8.27533	7.70827	7.78311	7.28233	7.775
Ccl27a	20301	ALP|AW558992|CTACK|CTAK|Ccl27|ESkine|ILC|PESKY|Scya27|Scya27a	chemokine (C-C motif) ligand 27A	5.53458	5.64178	5.82375	5.48437	5.62175
Ccl3	20302	AI323804|G0S19-1|LD78alpha|MIP-1alpha|MIP1-(a)|MIP1-alpha|Mip1a|Scya3	chemokine (C-C motif) ligand 3	2.28665	2.23579	0.331894	2.02494	3.76377
Ccl4	20303	AT744.1|Act-2|MIP-1B|Mip1b|Scya4	chemokine (C-C motif) ligand 4	5.41593	4.91386	4.97575	5.1124	6.40762
Ccl5	20304	MuRantes|RANTES|SISd|Scya5|TCP228	chemokine (C-C motif) ligand 5	10.9096	6.72121	7.74975	6.38249	7.54513
Ccl6	20305	MRP-1|Scya6|c10	chemokine (C-C motif) ligand 6	2.60858	3.49882	4.13925	2.6099	3.76377
Ccl7	20306	MCP-3|Scya7|fic|marc|mcp3	chemokine (C-C motif) ligand 7	1.28665	3.72121	3.50182	3.02494	3.76377
Ccl8	20307	1810063B20Rik|AB023418|HC14|MCP-2|Mcp2|Scya8	chemokine (C-C motif) ligand 8	3.98709	4.00132	3.79133	3.83229	4.0857
Ccl9	20308	CCF18|MRP-2|Scya10|Scya9	chemokine (C-C motif) ligand 9	4.19354	3.6143	4.13925	3.48437	3.93369
Cxcl15	20309	Il8|Scyb15|lungkine|weche	chemokine (C-X-C motif) ligand 15	0.286648	1.49882	2.65382	2.34687	0.763768
Cxcl2	20310	CINC-2a|GROb|Gro2|MIP-2|MIP-2a|Mgsa-b|Mip2|Scyb|Scyb2	chemokine (C-X-C motif) ligand 2	2.60858	2.23579	2.65382	3.48437	3.76377
Cxcl5	20311	AMCF-II|ENA-78|GCP-2|LIX|Scyb5|Scyb6	chemokine (C-X-C motif) ligand 5	1.87161	2.49882	2.33189	2.6099	2.34873
Cx3cl1	20312	AB030188|ABCD-3|AI848747|CX3C|Cxc3|D8Bwg0439e|Scyd1	chemokine (C-X3-C motif) ligand 1	3.87161	2.91386	4.33189	3.34687	4.85123
Cxcl12	20315	Pbsf|Scyb12|Sdf1|Tlsf|Tpar1	chemokine (C-X-C motif) ligand 12	4.98709	4.43742	4.50182	4.83229	5.46421
Sele	20339	CD62E|E-selectin|ELAM-1|Elam|LECAM2	selectin, endothelial cell	2.60858	2.23579	1.91686	2.02494	2.34873
Sell	20343	AI528707|CD62L|L-selectin|LECAM-1|Lnhr|Ly-22|Ly-m22|Lyam-1|Lyam1	selectin, lymphocyte	2.87161	3.6143	3.79133	2.34687	3.93369
Selp	20344	CD62P|GMP-140|Grmp|LECAM3|PADGEM	selectin, platelet	4.28665	2.91386	3.65382	3.34687	3.57112
Foxp3	20371	JM2|scurfin|sf	forkhead box P3	2.28665	1.91386	3.91686	2.83229	3.93369
Sfrp1	20377	2210415K03Rik|AW011917|AW107218|AW742929|sFRP-1	secreted frizzled-related protein 1	4.74608	3.6143	4.33189	4.41726	4.57112
Sfrp4	20379	-	secreted frizzled-related protein 4	5.45657	5.72121	5.54135	5.41726	6.15609
Sgk1	20393	Sgk	serum/glucocorticoid regulated kinase 1	7.18147	6.69522	10.6695	6.38249	11.215
Sh2d1a	20400	Gm686|SAP	SH2 domain containing 1A	3.28665	1.91386	2.65382	2.6099	3.34873
Slc16a1	20501	AL022710|Mct1	solute carrier family 16 (monocarboxylic acid transporters), member 1	2.28665	-0.0861422	0.331894	1.6099	2.76377
Slc1a5	20514	AAAT|ASCT2|ATBO|M7V1|M7VS1|R16|RDRC|Slc1a7	solute carrier family 1 (neutral amino acid transporter), member 5	9.46904	10.8926	8.33752	9.67958	8.23137
Slc2a1	20525	Glut-1|Glut1	solute carrier family 2 (facilitated glucose transporter), member 1	9.03484	9.07625	9.27441	9.35137	9.24758
Slc7a5	20539	4F2LC|D0H16S474E|LAT1|TA1	solute carrier family 7 (cationic amino acid transporter, y+ system), member 5	10.4017	11.8387	9.85153	12.0459	9.76377
Siglec1	20612	Cd169|Siglec-1|Sn	sialic acid binding Ig-like lectin 1, sialoadhesin	1.87161	2.72121	1.33189	3.02494	2.76377
Snai1	20613	AI194338|Sna|Sna1|Snail|Snail1	snail family zinc finger 1	2.60858	2.23579	1.91686	1.02494	0.763768
Snca	20617	NACP|alphaSYN	synuclein, alpha	9.89028	10.7188	10.3872	10.2633	10.2873
Sox10	20665	Dom|Sox21	SRY (sex determining region Y)-box 10	9.74403	9.99734	9.41404	10.6239	9.30293
Sox11	20666	1110038H03Rik|6230403H02Rik|AI836553|end1	SRY (sex determining region Y)-box 11	5.98709	6.38959	6.33189	7.36479	5.62175
Sox2	20674	Sox-2|lcc|ysb	SRY (sex determining region Y)-box 2	4.87161	4.16179	4.72421	4.41726	5.34873
Serpina1a	20700	Aat-2|Aat2|Dom1|PI1|Spi1-1|Spi1-3	serine (or cysteine) peptidase inhibitor, clade A, member 1A	3.74608	2.91386	3.91686	3.34687	4.0857
Serpinb5	20724	1110036M19Rik|AI462524|AI646751|Maspin|PI-5|Spi7|ovalbumin	serine (or cysteine) peptidase inhibitor, clade B, member 5	3.28665	2.49882	3.65382	3.19486	3.34873
Spp1	20750	2AR|Apl-1|BNSP|BSPI|Bsp|ETA-1|Eta|OP|Opn|Opnl|Ric|Spp-1	secreted phosphoprotein 1	6.01457	4.43742	7.67174	5.5485	7.46421
Srebf1	20787	ADD-1|ADD1|D630008H06|SREBP-1|SREBP-1a|SREBP-1c|SREBP1|SREBP1c|bHLHd1	sterol regulatory element binding transcription factor 1	8.43131	8.4761	7.86328	9.19487	7.64641
Trim21	20821	Ro52|Ssa1	tripartite motif-containing 21	7.84124	5.82075	6.28609	6.04731	5.80816
Stat1	20846	2010005J02Rik|AA408197	signal transducer and activator of transcription 1	4.28665	2.91386	3.50182	3.72538	3.34873
Stat2	20847	1600010G07Rik|AW496480	signal transducer and activator of transcription 2	7.35274	6.58628	5.28609	6.32872	5.40762
Stat3	20848	1110034C02Rik|AW109958|Aprf	signal transducer and activator of transcription 3	8.281	8.13786	8.18988	8.27287	8.2232
Stat4	20849	-	signal transducer and activator of transcription 4	4.45657	3.37329	4.65382	4.1124	5.15609
Stc1	20855	Stc	stanniocalcin 1	2.60858	3.6143	3.13925	3.93183	3.57112
Syk	20963	Sykb	spleen tyrosine kinase	6.45657	6.72121	6.08678	5.8063	6.15609
Tap1	21354	ABC17|APT1|Abcb2|Ham-1|Ham1|MTP1|PSF1|RING4|TAP|Tap-1|Y3	transporter 1, ATP-binding cassette, sub-family B (MDR/TAP)	6.55343	5.08378	5.41936	4.41726	6.0117
Tap2	21355	ABC18|AI462429|APT2|Abcb3|Ham-2|Ham2|MTP2|PSF2|RING11|Tap-2|Y1|jas	transporter 2, ATP-binding cassette, sub-family B (MDR/TAP)	5.87161	4.91386	4.79133	5.02494	5.34873
Tapbp	21356	D17Wsu91e|TPN	TAP binding protein	7.39517	6.21764	6.39798	6.79312	6.40762
Tbxas1	21391	CYP5|CYP5A1|THAS|TS|TXAS|TXS	thromboxane A synthase 1, platelet	3.45657	3.23579	3.13925	3.72538	2.34873
Hnf1a	21405	AI323641|HNF1|HNF1-alpha|HNF1[a]|Hnf-1|Hnf1alpha|LFB1|Tcf-1|Tcf1	HNF1 homeobox A	2.28665	2.23579	1.91686	3.02494	3.0857
Zeb1	21417	3110032K11Rik|AREB6|BZP|MEB1|Nil2|TCF-8|Tcf18|Tcf8|Tw|ZEB|Zfhep|Zfhx1a|Zfx1a|Zfx1ha|[delta]EF1	zinc finger E-box binding homeobox 1	3.98709	4.49882	0.331894	3.83229	3.0857
Tcf3	21423	A1|AA408400|ALF2|AW209082|E12|E12/E47|E2A|E47|ME2|Pan1|Pan2|TCF-3|Tcfe2a|VDIR|bHLHb21	transcription factor 3	3.98709	3.49882	4.57982	3.93183	3.34873
Tcl1	21432	Tcl1a	T cell lymphoma breakpoint 1	3.094	1.91386	1.91686	2.6099	4.0857
Tgfb1	21803	TGF-beta1|TGFbeta1|Tgfb|Tgfb-1	transforming growth factor, beta 1	9.65297	8.56849	7.01839	8.2197	7.19003
Tgfb2	21808	BB105277|Tgf-beta2|Tgfb-2	transforming growth factor, beta 2	7.18147	7.44524	8.08678	8.04731	8.13881
Tgfb3	21809	TGF-beta-3|Tgfb-3	transforming growth factor, beta 3	7.97315	7.65532	8.20226	7.28233	8.74105
Tgfbr1	21812	ALK5|AU017191|Alk-5|ESK2|TGFR-1|TbetaR-I|TbetaRI	transforming growth factor, beta receptor I	9.0482	9.91527	9.34312	9.62485	9.33362
Tgfbr2	21813	1110020H15Rik|AU042018|DNIIR|RIIDN|TBR-II|TbetaR-II|TbetaRII	transforming growth factor, beta receptor II	8.20551	7.65532	7.74129	7.79312	7.50524
Thbd	21824	AI385582|CD141|TM	thrombomodulin	2.60858	2.72121	1.33189	1.6099	3.0857
Thbs1	21825	TSP-1|TSP1|Thbs-1|tbsp1	thrombospondin 1	5.37411	4.43742	7.81571	5.15422	8.54513
Thy1	21838	CD90|T25|Thy-1|Thy-1.2|Thy1.1|Thy1.2	thymus cell antigen 1, theta	4.60858	3.08378	4.72421	4.34687	5.2232
Tie1	21846	D430008P04Rik|TIE|tie-1	tyrosine kinase with immunoglobulin-like and EGF-like domains 1	2.87161	2.72121	4.13925	2.83229	3.34873
Tlr1	21897	-	toll-like receptor 1	5.74608	3.6143	4.85546	5.31034	4.93369
Tlr4	21898	Lps|Ly87|Ran/M1|Rasl2-8	toll-like receptor 4	9.99918	10.6341	9.81369	10.1151	9.96099
Tnf	21926	DIF|TNF-a|TNF-alpha|TNFSF2|TNFalpha|Tnfa|Tnfsf1a	tumor necrosis factor	4.74608	3.91386	4.23878	4.34687	5.34873
Tnfaip3	21929	A20|Tnfip3	tumor necrosis factor, alpha-induced protein 3	3.28665	3.23579	4.23878	3.48437	4.46421
Tnfaip6	21930	TSG-6|Tnfip6|Tsg6	tumor necrosis factor alpha induced protein 6	6.7785	7.64178	7.28609	7.19486	7.46421
Tnfrsf10b	21933	DR5|KILLER|Ly98|MK|TRAILR2|TRICK2A|TRICK2B|TRICKB	tumor necrosis factor receptor superfamily, member 10b	8.40559	7.99601	7.58928	6.95568	7.96344
Tnfrsf11a	21934	Ly109|ODFR|OFE|Rank|TRANCE-R|mRANK	tumor necrosis factor receptor superfamily, member 11a, NFKB activator	1.87161	2.72121	2.33189	3.6099	3.57112
Tnfrsf17	21935	BCM|BCMA|Tnfrsf13|Tnfrsf13a	tumor necrosis factor receptor superfamily, member 17	3.60858	2.72121	3.91686	3.34687	3.0857
Tnfrsf18	21936	AITR|Gitr	tumor necrosis factor receptor superfamily, member 18	0.286648	1.49882	0.331894	0.0249397	3.34873
Tnfrsf1a	21937	CD120a|FPF|TNF-R|TNF-R-I|TNF-R1|TNF-R55|TNF-alphaR1|TNFAR|TNFR60|TNFRI|TNFRp55|TNFalpha-R1|Tnfr-2|Tnfr1|p55|p55-R	tumor necrosis factor receptor superfamily, member 1a	10.5464	10.4913	9.77691	10.1256	9.73244
Tnfrsf1b	21938	CD120b|TNF-R-II|TNF-R2|TNF-R75|TNF-alphaR2|TNFBR|TNFR80|TNFRII|TNFalpha-R2|Tnfr-1|Tnfr2|p75	tumor necrosis factor receptor superfamily, member 1b	2.28665	2.91386	2.65382	2.6099	3.93369
Cd40	21939	AI326936|Bp50|GP39|HIGM1|IGM|IMD3|T-BAM|TRAP|Tnfrsf5|p50	CD40 antigen	2.28665	2.49882	2.91686	2.34687	2.76377
Cd27	21940	S152|Tnfrsf7|Tp55	CD27 antigen	2.60858	2.91386	1.33189	2.83229	2.76377
Tnfrsf8	21941	Cd30|D1S166E|Ki|Ki-1	tumor necrosis factor receptor superfamily, member 8	3.094	3.82075	4.23878	4.27287	4.0857
Tnfrsf9	21942	4-1BB|A930040I11Rik|AA408498|AI325004|CDw137|Cd137|ILA|Ly63	tumor necrosis factor receptor superfamily, member 9	3.094	2.23579	3.50182	2.02494	2.76377
Tnfsf12	21944	Apo3l|Dr3l|Dr3lg|Tweak	tumor necrosis factor (ligand) superfamily, member 12	6.55343	5.43742	5.9466	5.63965	6.28733
Cd40lg	21947	CD154|CD40-L|Cd40l|HIGM1|IGM|IMD3|Ly-62|Ly62|T-BAM|TRAP|Tnfsf5|gp39	CD40 ligand	3.45657	1.91386	2.91686	3.19486	3.57112
Cd70	21948	CD27LG|Cd27l|Tnfsf7	CD70 antigen	3.28665	3.82075	3.65382	2.02494	3.0857
Tnfsf8	21949	CD153|CD30LG|Cd30l	tumor necrosis factor (ligand) superfamily, member 8	2.87161	1.49882	3.50182	2.34687	4.67066
Tnfsf9	21950	4-1BB-L|4-1BBL|AI848817|Cd137l|Ly63l	tumor necrosis factor (ligand) superfamily, member 9	5.19354	5.27141	5.54135	5.41726	5.97322
Tnks	21951	4930554K12Rik|AI662855|ARTD5|C86528|D130072O21Rik|TANK1|mTNKS1	tankyrase, TRF1-interacting ankyrin-related ADP-ribose polymerase	9.06801	9.6056	9.01489	9.5188	9.17316
Tpi1	21991	AI255506|Tpi|Tpi-1	triosephosphate isomerase 1	6.82581	6.40571	6.63567	7.15422	6.76377
Tpm1	22003	AA986836|AI854628|TM2|Tm3|Tmpa|Tpm-1|alpha-TM	tropomyosin 1, alpha	12.0141	11.803	13.9212	12.7299	14.1798
Traf1	22029	4732496E14Rik	TNF receptor-associated factor 1	2.28665	3.08378	3.65382	2.6099	3.93369
Tnfsf10	22035	A330042I21Rik|AI448571|APO-2L|Ly81|TL2|Trail	tumor necrosis factor (ligand) superfamily, member 10	3.094	2.91386	3.91686	3.34687	4.0857
Trp53	22059	Tp53|bbl|bfy|bhy|p44|p53	transformation related protein 53	9.84507	10.1024	9.64478	9.5485	9.60926
Twist1	22160	AA960487|M-Twist|Pde|Ska10|Ska<m10Jus>|Twist|bHLHa38|pdt	twist basic helix-loop-helix transcription factor 1	2.60858	2.91386	3.13925	2.02494	3.0857
Tnfrsf4	22163	ACT35|CD134|Ly-70|Ox40|TXGP1L|Txgp1	tumor necrosis factor receptor superfamily, member 4	3.28665	3.6143	4.03233	3.34687	2.34873
Tnfsf4	22164	Ath-1|Ath1|CD134L|OX-40L|Ox40l|TXGP1|Txgp1l|gp34	tumor necrosis factor (ligand) superfamily, member 4	1.28665	2.72121	3.33189	2.6099	3.57112
Tyms	22171	Ts	thymidylate synthase	4.45657	5.64178	6.08678	6.88292	6.46421
Vcam1	22329	CD106|Vcam-1	vascular cell adhesion molecule 1	3.98709	4.08378	4.41936	4.19486	5.0857
Vegfa	22339	Vegf|Vpf	vascular endothelial growth factor A	9.09722	10.1135	7.26263	8.70442	7.25562
Vegfb	22340	VEGF-B|Vrf	vascular endothelial growth factor B	9.91601	10.4266	9.84759	10.8055	9.62175
Vegfc	22341	AW228853|VEGF-C	vascular endothelial growth factor C	7.11954	7.60036	7.46118	8.33782	7.51866
Vhl	22346	Vhlh	von Hippel-Lindau tumor suppressor	7.45657	8.53591	7.00432	7.40864	7.20671
Wnt10a	22409	-	wingless-type MMTV integration site family, member 10A	2.87161	1.91386	1.91686	3.02494	3.0857
Wnt11	22411	-	wingless-type MMTV integration site family, member 11	3.094	2.72121	2.65382	2.6099	3.57112
Wnt2	22413	2610510E18Rik|Int1l1|Irp|Mirp|Wnt-2|Wnt2a	wingless-type MMTV integration site family, member 2	1.87161	0.913858	1.91686	2.34687	2.34873
Wnt2b	22414	Wnt13	wingless-type MMTV integration site family, member 2B	3.28665	2.49882	4.33189	3.6099	2.76377
Wnt3a	22416	Wnt-3a|vt	wingless-type MMTV integration site family, member 3A	2.28665	1.49882	2.91686	0.0249397	2.34873
Wnt4	22417	Wnt-4	wingless-type MMTV integration site family, member 4	4.81021	4.30618	4.41936	3.72538	4.46421
Wnt5a	22418	8030457G12Rik|Wnt-5a	wingless-type MMTV integration site family, member 5A	2.87161	2.49882	3.13925	2.34687	3.57112
Wnt5b	22419	AW545702|Wnt-5b	wingless-type MMTV integration site family, member 5B	5.14463	5.16179	4.85546	5.06933	5.28733
Wnt7b	22422	Wnt-7b	wingless-type MMTV integration site family, member 7B	1.87161	2.72121	1.91686	2.83229	3.76377
Zap70	22637	Srk|ZAP-70|mrtle|mur	zeta-chain (TCR) associated protein kinase	1.87161	1.49882	4.03233	2.6099	3.0857
Ikzf1	22778	5832432G11Rik|Ikaros|LyF-1|Zfpn1a1|Znfn1a1|hlk-1|mKIAA4227	IKAROS family zinc finger 1	2.28665	2.49882	2.91686	2.83229	2.34873
Ikzf2	22779	A730095J18Rik|Helios|Zfpn1a2|Znfn1a2	IKAROS family zinc finger 2	6.16929	5.74675	4.79133	5.34687	5.85123
Ikzf3	22780	5830411O07Rik|Aiolos|Zfpn1a3|Znfn1a3	IKAROS family zinc finger 3	2.87161	2.49882	2.91686	1.6099	3.76377
Aplnr	23796	APJ|Agtrl1|msr/apj	apelin receptor	1.87161	2.23579	2.33189	3.72538	4.0857
Clec5a	23845	Clecsf5|Ly100|MDL-1|Mdl1	C-type lectin domain family 5, member a	3.45657	3.37329	3.79133	3.6099	3.0857
Nt5e	23959	2210401F01Rik|AI447961|CD73|NT|Nt5|eNT	5' nucleotidase, ecto	3.094	3.08378	2.65382	2.02494	3.34873
Ccl19	24047	CKb11|ELC|MIP3B|Scya19|exodus-3	chemokine (C-C motif) ligand 19	4.37411	3.08378	4.13925	4.83229	5.0857
Spry4	24066	A030006O18Rik|sprouty4	sprouty homolog 4 (Drosophila)	3.45657	4.16179	2.91686	2.34687	4.0857
Srp54a	24067	54kDa|Srp54	signal recognition particle 54A	8.60858	9.2954	7.52172	8.56797	7.64641
Tlr2	24088	Ly105	toll-like receptor 2	4.67897	4.43742	4.41936	3.83229	4.93369
Tnfsf13b	24099	BAFF|BLyS|D8Ertd387e|TALL-1|TALL1|THANK|TNFSF20|zTNF4	tumor necrosis factor (ligand) superfamily, member 13b	4.53458	4.08378	4.85546	5.19486	5.28733
Zeb2	24136	9130203F04Rik|D130016B08Rik|SIP1|Zfhx1b|Zfx1b|Zfxh1b	zinc finger E-box binding homeobox 2	8.4961	8.80564	8.28026	8.91672	8.29515
Axl	26362	AI323647|Ark|Tyro7|Ufo	AXL receptor tyrosine kinase	6.14463	5.6143	7.90932	5.06933	8.48487
Map3k12	26404	DLK|MUK|Zpk	mitogen-activated protein kinase kinase kinase 12	6.6442	6.42165	6.72421	7.25376	6.69451
Map3k5	26408	7420452D20Rik|ASK|ASK1|MAPKKK5|Mekk5	mitogen-activated protein kinase kinase kinase 5	7.67897	6.6281	6.67174	8.31496	6.85123
Map3k7	26409	B430101B05|C87327|Tak1	mitogen-activated protein kinase kinase kinase 7	10.4288	10.6418	10.3817	10.7053	10.4309
Map3k8	26410	Cot|Cot/Tpl2|Est|Estf|Tpl-2|Tpl2|c-COT	mitogen-activated protein kinase kinase kinase 8	4.60858	4.72121	4.50182	4.1124	4.34873
Mapk10	26414	C230008H04Rik|JNK3|JNK3B1|JNK3B2|SAPK(beta)|Serk2|p493F12|p54bSAPK	mitogen-activated protein kinase 10	2.87161	2.72121	3.65382	2.83229	2.76377
Plod2	26432	D530025C14Rik|LH2|Plod-2	procollagen lysine, 2-oxoglutarate 5-dioxygenase 2	9.28383	9.81472	9.33189	9.90299	9.52864
Ror2	26564	Ntrkr2|mRor2	receptor tyrosine kinase-like orphan receptor 2	4.74608	3.91386	4.33189	4.77983	5.71796
Exo1	26909	5730442G03Rik|Msa	exonuclease 1	5.14463	6.37329	7.07336	7.60237	7.60926
Klrk1	27007	D6H12S2489E|NKG2-D|Nkg2d	killer cell lectin-like receptor subfamily K, member 1	3.28665	3.49882	2.65382	3.48437	3.57112
Irf5	27056	AW491843|mirf5	interferon regulatory factor 5	6.14463	4.37329	4.85546	4.6688	5.62175
Rpl7a	27176	Surf3	ribosomal protein L7A	15.7091	15.3742	15.5652	15.315	15.5918
Nbn	27354	Nbs1	nibrin	8.50582	8.69522	8.96852	9.34687	8.775
Pik3cg	30955	5830428L06Rik|PI3Kgamma|p110gamma	phosphoinositide-3-kinase, catalytic, gamma polypeptide	4.37411	4.49882	4.50182	4.41726	5.46421
Ero1l	50527	ERO1-L	ERO1-like (S. cerevisiae)	11.9679	12.6343	9.85742	11.1766	9.94368
Icosl	50723	AU044799|B7-H2|B7RP-1|B7h|BG071784|GI50|GL50|GL50-B|ICOS-L|Icoslg|LICOS|Ly115l|mKIAA0653	icos ligand	3.74608	2.91386	2.33189	4.1124	2.34873
Klrg1	50928	2F1-Ag|MAFA|MAFA-L	killer cell lectin-like receptor subfamily G, member 1	4.87161	4.43742	4.65382	5.4512	5.15609
Bbs1	52028	AI451249|D19Ertd609e	Bardet-Biedl syndrome 1 (human)	3.45657	4.37329	2.65382	3.48437	3.0857
Pvr	52118	3830421F03Rik|CD155|D7Ertd458e|HVED|PVS|Taa1|Tage4|mE4|necl-5	poliovirus receptor	9.84889	10.3825	9.87105	8.86729	9.82716
Ifi27	52668	1110013J02Rik|2900026P10Rik|D12Ertd647e|ISG12a|Ifi27l1	interferon, alpha-inducible protein 27	12.9931	11.6104	11.0581	10.471	10.7624
Lair1	52855	5133400O11Rik|BB115266|D7Bwg0421e|Lair-1	leukocyte-associated Ig-like receptor 1	3.98709	2.49882	2.91686	2.02494	3.0857
Tslp	53603	-	thymic stromal lymphopoietin	4.37411	4.43742	5.13925	4.77983	5.67066
Tlr5	53791	-	toll-like receptor 5	3.094	0.913858	3.65382	1.02494	3.0857
Irf7	54123	-	interferon regulatory factor 7	6.06801	3.08378	3.50182	4.27287	4.0857
Irf3	54131	C920001K05Rik|IRF-3	interferon regulatory factor 3	9.26106	9.14748	8.77898	8.7323	8.55818
Icos	54167	AILIM|CCLP|CRP-1|H4|Ly115	inducible T cell co-stimulator	4.53458	3.91386	4.33189	4.19486	5.15609
Dll4	54485	Delta4	delta-like 4 (Drosophila)	2.28665	2.91386	3.13925	3.19486	2.34873
Gbp3	55932	AW228655|GBP-3|GBP-4|Gbp4	guanylate binding protein 3	5.37411	2.91386	4.13925	3.34687	4.57112
Cxcl13	55985	4631412M08Rik|ANGIE2|Angie|BCA-1|BLC|BLR1L|Scyb13	chemokine (C-X-C motif) ligand 13	3.87161	3.6143	4.23878	4.83229	4.76377
Cxcl11	56066	Cxc11|H174|I-tac|Ip9|Itac|Scyb11|Scyb9b|b-R1|betaR1	chemokine (C-X-C motif) ligand 11	4.37411	4.30618	4.97575	4.5485	4.85123
Ccl24	56221	CKb-6|MPIF-2|Scya24	chemokine (C-C motif) ligand 24	1.87161	3.08378	2.65382	1.02494	3.57112
Pkp3	56460	2310056L12Rik	plakophilin 3	4.094	2.72121	3.65382	4.1124	3.93369
Ripk3	56532	2610528K09Rik|AW107945|Rip3	receptor-interacting serine-threonine kinase 3	2.87161	1.91386	3.79133	3.19486	3.0857
Clec4e	56619	C86253|Clecsf9|Mincle	C-type lectin domain family 4, member e	5.14463	4.86805	4.85546	4.93183	5.76377
Clec7a	56644	BGR|Clecsf12|beta-GR	C-type lectin domain family 7, member a	4.60858	4.23579	4.50182	5.06933	5.0857
Mtor	56717	2610315D21Rik|AI327068|FRAP|FRAP2|Frap1|RAFT1|RAPT1|flat	mechanistic target of rapamycin (serine/threonine kinase)	6.91601	7.33171	6.82375	7.79973	6.85123
Tdo2	56720	AA407491|TDO|TO|chky	tryptophan 2,3-dioxygenase	4.67897	4.43742	5.08678	4.93183	5.46421
Pf4	56744	Cxcl4|Scyb4	platelet factor 4	4.19354	3.37329	4.50182	4.6688	5.51866
Ccl28	56838	CCK1|MEC|Scya28	chemokine (C-C motif) ligand 28	4.28665	3.82075	3.65382	3.72538	3.93369
Brd4	57261	Brd5|HUNK1|MCAP|WI-11513	bromodomain containing 4	10.5709	11.2587	9.7091	11.151	10.1213
Cxcl14	57266	1110031L23Rik|1200006I23Rik|AI414372|BMAC|BRAK|KS1|Kec|MIP-2g|MIP2gamma|NJAC|Scyb14|bolekine	chemokine (C-X-C motif) ligand 14	2.60858	1.49882	2.33189	2.34687	3.57112
Tbx21	57765	TBT1|Tbet|Tblym	T-box 21	4.9305	4.30618	4.33189	4.88292	5.28733
Cd200r1	57781	CD200R|Mox2r|OX2R	CD200 receptor 1	2.60858	3.08378	3.50182	2.6099	3.57112
Angptl4	57875	Arp4|Bk89|Fiaf|Hfarp|Ng27|Pgar|Pgarg|Pp1158	angiopoietin-like 4	4.53458	1.91386	2.33189	3.34687	3.93369
Rsad2	58185	2510004L01Rik|Vig1|cig5	radical S-adenosyl methionine domain containing 2	10.4465	7.78422	6.30917	8.05836	6.51866
Pdcd1lg2	58205	B7-DC|Btdc|F730015O22Rik|PD-L2	programmed cell death 1 ligand 2	3.74608	3.23579	3.50182	4.34687	4.2232
Trem1	58217	-	triggering receptor expressed on myeloid cells 1	3.98709	4.00132	4.41936	4.27287	4.67066
Pvrl1	58235	AI835281|AW549174|Cd111|HIgR|HveC|PRR|PRR1|nectin-1|Nectin1	poliovirus receptor-related 1	3.094	2.23579	3.65382	2.6099	4.2232
Pias4	59004	PIASY|Pias-gamma|Piasg	protein inhibitor of activated STAT 4	7.29788	7.96371	6.83969	7.57183	7.2395
Il21r	60504	NILR	interleukin 21 receptor	1.87161	1.91386	1.91686	1.6099	2.34873
Cd274	60533	A530045L16Rik|B7h1|Pdcd1l1|Pdcd1lg1|Pdl1	CD274 antigen	7.30902	7.80868	5.91686	6.21476	6.12132
Aqp9	64008	1700020I22Rik|AI266899|AQP-9	aquaporin 9	1.87161	2.91386	3.13925	2.83229	3.0857
Rpl23	65019	2810009A01Rik	ribosomal protein L23	10.7502	10.5405	10.534	10.3057	10.6692
Cxcl16	66102	0910001K24Rik|AV290116|BB024863|CXCL16v1|CXCL16v2|SR-PSOX|Zmynd15|b2b498Clo	chemokine (C-X-C motif) ligand 16	3.28665	3.23579	3.33189	3.19486	3.34873
Pgpep1	66522	2810003H13Rik|Gm19458|PAP-I|PGP|PGP-I|PGPI|Pcp	pyroglutamyl-peptidase I	9.63538	9.11598	8.60336	8.8063	8.81362
Clec14a	66864	1200003C23Rik|AI642649	C-type lectin domain family 14, member a	2.60858	2.91386	3.50182	2.83229	2.76377
Herc6	67138	1700121D12Rik|2510038N07Rik|4930427L17Rik|AI451296|CEB1|Herc5	hect domain and RLD 6	8.43131	8.45302	8.08009	8.25376	7.96344
Pdzk1ip1	67182	0610007F13Rik|2700030M23Rik|AU046042|Map17	PDZK1 interacting protein 1	6.01457	5.49882	4.33189	4.5485	4.2232
Ube2t	67196	2700084L22Rik|C80607	ubiquitin-conjugating enzyme E2T (putative)	6.98709	8.44524	8.25671	9.05836	8.34873
Cmtm6	67213	2810051A14Rik|AA536733|Cklfsf6	CKLF-like MARVEL transmembrane domain containing 6	9.14152	9.3126	9.09012	8.70442	9.20256
Brd3	67382	2410084F24Rik|AW060456|Fsrg2|ORFX|RINGL3	bromodomain containing 3	6.53458	7.46075	6.93181	7.57183	6.91352
Tceb2	67673	0610040H15Rik|Elob	transcription elongation factor B (SIII), polypeptide 2	12.9703	12.5584	12.6057	12.3244	12.5824
Samsn1	67742	4930571B16Rik|930571B16Rik|Hacs1|SLy2	SAM domain, SH3 domain and nuclear localization signals, 1	4.28665	3.6143	4.23878	3.48437	4.34873
Rnls	67795	6530404N21Rik|AI452315|AW060440|C10orf59	renalase, FAD-dependent amine oxidase	4.74608	3.91386	4.65382	4.6099	4.85123
Bambi	68010	2610003H06Rik	BMP and activin membrane-bound inhibitor	3.45657	3.37329	2.91686	3.02494	3.57112
Tmem140	68487	1110007F12Rik	transmembrane protein 140	3.45657	2.49882	1.33189	2.6099	3.0857
Ube2c	68612	1110015A16Rik|D2Ertd695e	ubiquitin-conjugating enzyme E2C	6.88656	11.267	11.854	12.0094	12.2057
Myct1	68632	1110020B04Rik|AI225941|AI642973|Mtmc1	myc target 1	3.60858	3.23579	2.65382	4.02494	3.0857
Ifitm1	68713	1110036C17Rik|DSPA2a|Mil-2|Mil2	interferon induced transmembrane protein 1	2.28665	2.91386	2.65382	2.6099	3.34873
Anln	68743	1110037A17Rik|2900037I21Rik|C78101|Scraps	anillin, actin binding protein	5.81021	9.12087	10.1376	9.72711	10.1582
Ptcd2	68927	1190005P08Rik	pentatricopeptide repeat domain 2	9.38731	9.11353	9.20841	9.06111	9.2232
Tnfsf13	69583	2310026N09Rik|April|Tall2|Trdl1	tumor necrosis factor (ligand) superfamily, member 13	4.19354	5.34012	5.41936	5.48437	5.80816
Ms4a6b	69774	1810027D10Rik	membrane-spanning 4-domains, subfamily A, member 6B	2.60858	4.00132	3.91686	4.1124	3.34873
Ifi35	70110	2010008K16Rik|AW986054|IFP35|ifi-35	interferon-induced protein 35	10.2838	7.82075	7.98295	7.79312	7.94368
Ifih1	71586	9130009C22Rik|Helicard|Hlcd|MDA5|RLR-2	interferon induced with helicase C domain 1	7.82581	6.2889	5.75816	6.17469	5.97322
Gpr160	71862	1700025D19Rik|GPCR150	G protein-coupled receptor 160	4.87161	4.30618	4.65382	5.27287	5.2232
Apol6	71939	2310076O14Rik	apolipoprotein L 6	0.286648	-0.0861422	2.65382	1.02494	2.34873
Nkg7	72310	2500004F03Rik	natural killer cell group 7 sequence	0.286648	2.23579	3.50182	1.6099	3.34873
Rps6kb1	72508	2610318I15Rik|4732464A07Rik|70kDa|AA959758|AI256796|AI314060|S6K1|p70/85s6k|p70s6k	ribosomal protein S6 kinase, polypeptide 1	8.01457	9.19231	7.87879	8.61365	8.15609
Tmem173	72512	2610307O08Rik|ERIS|MPYS|Mita|STING|Sting1	transmembrane protein 173	8.02136	8.25815	7.89414	8.36924	7.62175
Neil1	72774	2810450N13Rik|Nei1	nei endonuclease VIII-like 1 (E. coli)	7.84124	7.51377	6.26263	6.8953	6.04917
Tymp	72962	2900072D10Rik|Ecgf1|PD-ECGF|PDECGF|Pdgfec	thymidine phosphorylase	3.87161	4.08378	4.50182	4.6099	4.76377
Kif2c	73804	4930402F02Rik|ESTM5|Knsl6|MCAK|X83316	kinesin family member 2C	4.45657	6.85637	7.29768	7.97914	7.03055
Nfam1	74039	4921501M20Rik|Cnaip	Nfat activating molecule with ITAM motif 1	3.28665	2.23579	1.91686	1.6099	1.76377
4632428N05Rik	74048	Dies1|PD-1H|VISTA|Vsir	RIKEN cDNA 4632428N05 gene	2.28665	0.913858	2.33189	1.6099	3.34873
Cep55	74107	1200008O12Rik|2700032M20Rik	centrosomal protein 55	4.45657	7.31474	7.76652	7.93783	7.8618
Robo4	74144	1200012D01Rik|AI593217	roundabout homolog 4 (Drosophila)	2.87161	2.72121	3.50182	3.72538	3.93369
Uba7	74153	1300004C08Rik|Ube1l	ubiquitin-like modifier activating enzyme 7	4.74608	4.00132	4.41936	4.88292	4.93369
P2ry13	74191	2010001L06Rik|GPCR1|GPR94|Gpr86|P2Y13|P2yr13|SP174	purinergic receptor P2Y, G-protein coupled 13	3.60858	4.37329	3.65382	4.19486	4.0857
Rptor	74370	4932417H02Rik|Rap|Raptor|mKIAA1303	regulatory associated protein of MTOR, complex 1	7.92327	7.0636	7.21454	7.86414	7.37848
Pck2	74551	1810010O14Rik|9130022B02Rik|PEPCK-M	phosphoenolpyruvate carboxykinase 2 (mitochondrial)	10.2696	11.2239	7.81571	11.2356	7.69451
Slamf7	75345	19A|19A24|4930560D03Rik|CRACC|CS1	SLAM family member 7	4.45657	4.23579	4.85546	4.48437	4.93369
4930578C19Rik	75905	-	RIKEN cDNA 4930578C19 gene	2.87161	1.91386	2.33189	2.83229	3.0857
Il34	76527	2010004A03Rik|AI593503	interleukin 34	1.87161	2.72121	2.33189	3.19486	1.76377
Il33	77125	9230117N10Rik|Il-33|Il1f11|NF-HEV	interleukin 33	5.094	3.37329	4.85546	4.48437	5.67066
Trat1	77647	C030046M14Rik|Tcrim|Trim	T cell receptor associated transmembrane adaptor 1	3.60858	3.6143	3.91686	4.1124	4.67066
Ulbp1	77777	A430108B07Rik|MULT1	UL16 binding protein 1	4.53458	4.08378	4.41936	4.72538	4.0857
Epm2aip1	77781	A930003G21Rik|mKIAA0766	EPM2A (laforin) interacting protein 1	8.59499	8.15703	8.08678	7.81284	8.20671
Mlana	77836	A930034P04Rik|Mart1	melan-A	13.9525	14.946	13.6749	15.1202	13.7898
Rictor	78757	4921505C17Rik|6030405M08Rik|AVO3|AW492497|D530039E11Rik	RPTOR independent companion of MTOR, complex 2	8.40559	9.38146	8.97575	9.1124	8.98294
Ttc30a1	78802	4930506L13Rik	tetratricopeptide repeat domain 30A1	3.45657	4.43742	3.91686	4.27287	4.34873
Gmip	78816	5031419I10Rik	Gem-interacting protein	6.04154	5.04314	5.18988	5.77983	6.2232
Parp9	80285	ARTD9|AW214463|BC003281|Bagl|Bal|PARP-9	poly (ADP-ribose) polymerase family, member 9	7.47647	5.72121	5.79133	6.1124	5.51866
Cblc	80794	2310076I21Rik|2310079L19Rik|Cbl3	Casitas B-lineage lymphoma c	4.81021	4.6143	4.65382	5.1124	5.40762
Ifitm2	80876	DSPA2c|Ifitm3l|fragilis3|mil-3	interferon induced transmembrane protein 2	11.6827	11.4107	11.5739	11.6019	11.5492
Cxcr6	80901	BB217514|BONZO|STRL33	chemokine (C-X-C motif) receptor 6	4.094	4.08378	4.41936	4.88292	5.28733
Tlr9	81897	-	toll-like receptor 9	4.094	4.16179	4.79133	5.02494	5.80816
Trem2	83433	TREM-2|Trem2a|Trem2b|Trem2c	triggering receptor expressed on myeloid cells 2	4.67897	4.00132	2.65382	4.1124	5.0857
Fstl3	83554	E030038F23Rik|Flrg	follistatin-like 3	5.28665	4.66875	6.30917	4.02494	6.40762
Mmp1a	83995	Mcol-A|Mcola	matrix metallopeptidase 1a (interstitial collagenase)	3.87161	2.72121	3.13925	2.83229	3.57112
Cd96	84544	1700109I12Rik|Tactile	CD96 antigen	2.60858	1.91386	1.91686	1.6099	3.34873
Tnfrsf25	85030	APO-3|DDR3|DR3|LARD|TR3|TRAMP|Tnfrsf12|WSL-1|WSL-LR|Wsl	tumor necrosis factor receptor superfamily, member 25	3.45657	2.49882	3.65382	3.02494	3.0857
Pla1a	85031	AA986889|Ps-pla1|Pspla1	phospholipase A1 member A	3.28665	3.37329	2.65382	1.6099	3.76377
Cd163	93671	CD163v2|CD163v3	CD163 antigen	4.094	3.23579	4.50182	5.06933	5.57112
Il24	93672	FISP|Mda-7|Mda7|St16	interleukin 24	3.28665	3.37329	3.33189	3.6099	4.2232
Arid1a	93760	1110030E03Rik|BAF250a|Osa1|Smarcf1	AT rich interactive domain 1A (SWI-like)	7.35274	7.87386	6.99011	7.67599	6.69451
Pcdhb11	93882	Pcdhb5E|PcdhbK	protocadherin beta 11	4.81021	3.91386	3.50182	4.19486	3.76377
Loxl2	94352	1110004B06Rik|4930526G11Rik|9430067E15Rik	lysyl oxidase-like 2	4.28665	5.52857	6.65382	5.85783	7.27156
Cmtm4	97487	Cklfsf4|D19397|ENSMUSG00000051554|Gm9853	CKLF-like MARVEL transmembrane domain containing 4	8.65297	9.77959	9.35426	9.49662	9.45027
Deptor	97998	Depdc6	DEP domain containing MTOR-interacting protein	8.70028	9.51563	8.23276	8.31496	8.16465
Smap1	98366	1700056O10Rik|4921514B13Rik|4921525H11Rik|AI462175	small ArfGAP 1	10.1384	10.535	10.3899	10.3913	10.438
Cd276	102657	6030411F23Rik|AU016588|B7RP-2|B7h3	CD276 antigen	7.32007	7.51377	6.63567	7.23439	6.87229
Mmrn2	105450	AA986839|ENDOGLYX1|Emilin3|EndoGlyx-1	multimerin 2	3.60858	1.91386	3.91686	2.02494	3.0857
Gpsm3	106512	AA960287|AGS4	G-protein signalling modulator 3 (AGS3-like, C. elegans)	9.55577	8.98264	8.71991	8.97914	8.43619
Ticam1	106759	AW046014|AW547018|TICAM-1|TRIF	toll-like receptor adaptor molecule 1	7.58127	7.90821	7.38718	6.96745	7.50524
Gimap4	107526	AU019574|E430007K16Rik|Ian-1|Ian1|Imap4	GTPase, IMAP family member 4	4.45657	4.16179	5.08678	5.27287	5.46421
Ddb2	107986	2610043A19Rik	damage specific DNA binding protein 2	5.6442	5.64178	5.08678	5.38249	5.28733
Cdc20	107995	2310042N09Rik|C87100|p55CDC	cell division cycle 20	5.41593	8.319	9.63796	9.01362	9.73818
Cenpf	108000	6530404A22Rik|AI325968|CENF|Lek1|PRO1779|mitosin	centromere protein F	4.19354	6.7965	6.54135	7.6543	6.74105
Olr1	108078	LOX-1|SR-EI|Scare1	oxidized low density lipoprotein (lectin-like) receptor 1	4.37411	4.08378	4.41936	5.06933	5.34873
Prkaa2	108079	2310008I11Rik|A830082D05|AMPKalpha2	protein kinase, AMP-activated, alpha 2 catalytic subunit	7.84889	7.84459	7.22671	7.17469	7.53195
Chd9	109151	1810014J18Rik|9030205D12Rik|A330063D19Rik|AD013|PRIC320|mKIAA0308	chromodomain helicase DNA binding protein 9	6.55343	7.38146	6.11325	7.63965	6.2232
Prr5	109270	AU043908|Arhgap8|C030017C09Rik|C78947|Protor-1|Protor1	proline rich 5 (renal)	6.66169	6.30618	6.11325	6.85783	6.12132
Itga1	109700	CD49A|E130012M19Rik|Vla1	integrin alpha 1	3.98709	3.37329	2.65382	4.41726	4.2232
C7	109828	A530026G17|Gm1238	complement component 7	2.28665	3.37329	3.50182	3.02494	3.34873
Palmd	114301	4631423C22Rik|PALML	palmdelphin	4.81021	4.30618	5.33189	4.6099	5.46421
Rad51c	114714	R51H3|Rad51l2	RAD51 homolog C	7.40559	8.67873	7.45084	8.31034	7.45027
Tlr3	142980	AI957183	toll-like receptor 3	6.79444	6.04314	6.11325	6.02494	6.15609
Tlr7	170743	-	toll-like receptor 7	3.87161	3.72121	3.65382	4.6099	5.2232
Tlr8	170744	-	toll-like receptor 8	2.87161	3.37329	3.79133	3.19486	3.93369
Pfkfb3	170768	E330010H22Rik|iPFK-2|uPFK-2	6-phosphofructo-2-kinase/fructose-2,6-biphosphatase 3	7.72959	8.7965	7.7156	7.96745	8.02116
Bbc3	170770	PUMA|PUMA/JFY1	BCL2 binding component 3	4.28665	4.43742	4.91686	5.06933	5.15609
Cd209e	170780	SIGNR4|mSIGNR4	CD209e antigen	3.45657	2.72121	1.91686	2.34687	3.57112
Ppargc1b	170826	4631412G21Rik|Perc	peroxisome proliferative activated receptor, gamma, coactivator 1 beta	5.71291	5.69522	5.97575	6.39998	6.0117
Havcr2	171285	TIM-3|Tim3|Timd3	hepatitis A virus cellular receptor 2	4.60858	3.49882	4.57982	5.06933	5.0857
Ripk2	192656	2210420D18Rik|CARD3|CARDIAK|CCK|D4Bwg0615e|RICK|RIP2	receptor (TNFRSF)-interacting serine-threonine kinase 2	6.26393	6.48371	6.03233	6.29173	6.25562
Dtx4	207521	AI449438|BC044798|D930042H13|RNF155	deltex 4 homolog (Drosophila)	4.53458	4.55771	4.79133	4.72538	5.2232
Aph1b	208117	2310057K14Rik|Aph1c	anterior pharynx defective 1b homolog (C. elegans)	7.54404	7.19926	7.00432	7.18481	6.95359
Btla	208154	A630002H24	B and T lymphocyte associated	3.094	2.23579	2.33189	3.19486	3.34873
Hdac4	208727	4932408F19Rik|HD4	histone deacetylase 4	6.9305	6.48371	5.54135	7.20485	5.71796
Dtx3l	209200	AU042200|BC023741	deltex 3-like (Drosophila)	6.91601	6.12331	5.68945	6.6688	5.2232
Taf3	209361	140kDa|4933439M23Rik|AW539625|TAF140|TAFII-140|TAFII140|mTAFII140	TAF3 RNA polymerase II, TATA box binding protein (TBP)-associated factor	6.82581	6.82075	5.46118	6.8063	5.85123
Il23r	209590	IL-23R	interleukin 23 receptor	3.094	3.08378	3.33189	1.6099	3.76377
Tapbpl	213233	BC017613|TAPBPL-R|Tapbplr	TAP binding protein-like	4.9305	4.49882	4.23878	4.6099	3.76377
Mb21d1	214763	E330016A19Rik|cGAS	Mab-21 domain containing 1	4.81021	6.45302	5.03233	5.51679	5.46421
Shc2	216148	6720466E06|SCK|ShcB|Sli	SHC (Src homology 2 domain containing) transforming protein 2	3.28665	3.08378	3.79133	4.34687	3.76377
Sbno2	216161	BC019206|F730040C21|Sno|Stno	strawberry notch homolog 2 (Drosophila)	6.19354	5.86805	6.03233	5.93183	6.04917
Nlrp3	216799	AGTAVPRL|AII/AVP|Cias1|FCAS|FCU|MWS|Mmig1|NALP3|Pypaf1	NLR family, pyrin domain containing 3	4.53458	3.72121	4.50182	4.48437	3.57112
Cd300a	217303	B230315M08Rik|Clm8|LMIR1|MAIR-I|MAIR-Ia|MMAC8|Pigr4|mcpir1	CD300A antigen	1.28665	1.91386	1.33189	2.02494	3.0857
Itpk1	217837	BC031182	inositol 1,3,4-triphosphate 5/6 kinase	9.79047	7.12331	8.98653	8.00793	9.2232
Ccno	218630	C86987|Ccnu|E130318K11|Ung2	cyclin O	3.98709	4.43742	3.79133	3.02494	4.2232
Pdk1	228026	B830012B01|D530020C15Rik	pyruvate dehydrogenase kinase, isoenzyme 1	7.81803	9.47991	7.74129	9.40864	8.24758
Zc3h12a	230738	BC036563|MCPIP|Mcpip1	zinc finger CCCH type containing 12A	6.11954	5.55771	5.75816	5.6688	6.67066
Il22ra1	230828	9130219A07Rik|ENSMUSG00000073746|IL-22R|Il22r	interleukin 22 receptor, alpha 1	3.74608	3.49882	4.41936	4.6099	5.15609
Tnfrsf14	230979	Atar|HveA|Hvem|Tnfrs14	tumor necrosis factor receptor superfamily, member 14 (herpesvirus entry mediator)	4.28665	4.16179	3.13925	3.19486	4.2232
Oasl1	231655	7530414C13Rik|oasl9	2'-5' oligoadenylate synthetase-like 1	4.81021	3.72121	4.72421	4.34687	4.0857
Gimap6	231931	4833419H03Rik|Ian6|mFLJ00102	GTPase, IMAP family member 6	3.60858	2.49882	3.33189	2.34687	4.2232
Hdac11	232232	-	histone deacetylase 11	7.41593	7.80868	6.00432	7.03617	5.62175
A2m	232345	A2mp	alpha-2-macroglobulin	4.094	4.30618	3.79133	4.27287	3.57112
Lilra5	232801	E030017K20|EG232801|Gm4878|Lilrc1	leukocyte immunoglobulin-like receptor, subfamily A (with TM domain), member 5	1.87161	1.91386	2.65382	2.02494	1.76377
Siglecf	233186	Siglec5|mSiglec-F	sialic acid binding Ig-like lectin F	3.74608	4.43742	4.33189	5.1124	5.85123
Brip1	237911	3110009N10Rik|8030460J03Rik|Bach1|FACJ|Fancj|OF	BRCA1 interacting protein C-terminal helicase 1	5.37411	6.74675	7.9466	8.5948	8.09469
Dusp5	240672	Gm337	dual specificity phosphatase 5	5.19354	4.16179	5.9466	4.27287	6.0117
Tnfsf18	240873	Gitrl	tumor necrosis factor (ligand) superfamily, member 18	3.60858	3.91386	4.65382	4.88292	5.46421
Fam124b	241128	A830043J08Rik	family with sequence similarity 124, member B	2.60858	2.23579	1.33189	2.34687	3.34873
Wdr76	241627	5830411K18Rik|6030457D09|AA517836	WD repeat domain 76	5.7785	7.02238	7.15207	8.10709	6.93369
Vtcn1	242122	B7h4|B7s1|B7x|BC032925	V-set domain containing T cell activation inhibitor 1	3.28665	2.91386	4.03233	3.72538	2.76377
Parp12	243771	9930021O16|AA409132|AA536654|ARTD12|PARP-12|Zc3hdc1	poly (ADP-ribose) polymerase family, member 12	9.12585	7.93623	8.89795	8.18481	8.66464
Mill2	243864	Micb	MHC I like leukocyte 2	5.7785	5.52857	3.91686	5.02494	4.2232
Kir3dl2	245615	Kirl2	killer cell immunoglobulin-like receptor, three domains, long cytoplasmic tail, 2	4.19354	4.16179	4.33189	4.6688	4.93369
Kir3dl1	245616	Kirl1|Kirl2|Krl1	killer cell immunoglobulin-like receptor, three domains, long cytoplasmic tail, 1	3.74608	3.08378	2.91686	3.48437	3.34873
Otoa	246190	-	otoancorin	0.286648	3.49882	2.65382	3.19486	2.34873
Fcgr4	246256	4833442P21Rik|CD16-2|FcgRIV|FcgammaRIV|Fcgr3a|Fcrl3	Fc receptor, IgG, low affinity IV	5.6442	4.00132	7.26263	4.41726	7.34873
Oas3	246727	Oasl10	2'-5' oligoadenylate synthetase 3	2.87161	1.91386	1.33189	1.6099	2.34873
Oas2	246728	Oasl11	2'-5' oligoadenylate synthetase 2	2.87161	3.23579	3.65382	2.6099	3.93369
Oas1a	246730	L3	2'-5' oligoadenylate synthetase 1A	7.87161	4.86805	5.6173	5.02494	5.89305
Nod2	257632	ACUG|BLAU|CD|Card15|F830032C23Rik|IBD1|Nlrc2	nucleotide-binding oligomerization domain containing 2	1.87161	1.91386	2.91686	2.6099	3.34873
Ccnb1	268697	Ccnb1-rs1|Ccnb1-rs13|CycB1|Cycb-4|Cycb-5|Cycb1-rs1	cyclin B1	3.094	3.82075	5.13925	4.1124	4.76377
Acvr1c	269275	ACVRLK7|ALK7|Alk-7|C230097P10	activin A receptor, type IC	0.286648	1.49882	3.13925	1.02494	2.76377
Maml2	270118	5930431H10|BC032967	mastermind like 2 (Drosophila)	5.45657	4.66875	4.65382	5.95568	4.85123
Spib	272382	Spi-B	Spi-B transcription factor (Spi-1/PU.1 related)	4.37411	4.16179	4.23878	4.77983	5.51866
Flnb	286940	AL024016|Fln-b	filamin, beta	6.97315	7.00132	7.35426	7.13346	7.98294
Olfml2b	320078	1110018N05Rik|4832415H08Rik|AI467542	olfactomedin-like 2B	3.74608	2.49882	3.50182	3.72538	4.2232
Pik3r5	320207	AV230647|F730038I15Rik	phosphoinositide-3-kinase, regulatory subunit 5, p101	2.28665	2.49882	4.13925	2.34687	4.0857
Itgb8	320910	4832412O06Rik	integrin beta 8	3.28665	3.6143	7.67174	2.83229	6.97322
Parp4	328417	Adprtl1|C030027K23Rik|E230037B21Rik|Gm743|PARPL|PH5P|VAULT3|VPARP|p193	poly (ADP-ribose) polymerase family, member 4	7.25243	7.87964	6.82375	7.20485	6.91352
Cxcl3	330122	Dcip1|Gm1960	chemokine (C-X-C motif) ligand 3	3.74608	1.91386	4.03233	4.6099	5.34873
Batf3	381319	9130211I03Rik|Snft	basic leucine zipper transcription factor, ATF-like 3	3.87161	3.49882	4.57982	3.19486	4.85123
Gm5150	381484	-	predicted gene 5150	3.094	1.91386	3.50182	2.34687	3.57112
Ces3a	382053	Ces3|Ces31|Es31	carboxylesterase 3A	2.60858	2.91386	2.65382	2.02494	0.763768
Ceacam3	384557	EG384557|Psg24|cea12	carcinoembryonic antigen-related cell adhesion molecule 3	2.87161	3.08378	3.33189	1.6099	3.57112
Ndufa4l2	407790	BC064011	NADH dehydrogenase (ubiquinone) 1 alpha subcomplex, 4-like 2	3.28665	2.72121	1.91686	2.83229	3.57112
Nlrc5	434341	AI451557|AK220210|NOD27	NLR family, CARD domain containing 5	3.87161	3.49882	3.65382	3.19486	2.76377
Mageb4	434903	CN716893|Mage-b4|mMage-b4	melanoma antigen, family B, 4	3.45657	2.91386	3.50182	3.6099	3.93369
Fcrlb	435653	FREB-2|FREB2|FcRL2|Fcrlm2|Fcry|mFCRL2	Fc receptor-like B	2.60858	2.72121	0.331894	1.6099	0.763768
Ccl26	541307	Ccl26l	chemokine (C-C motif) ligand 26	3.28665	1.91386	3.33189	3.83229	3.76377
Ly6g	546644	Gr-1|Gr1|Ly-6G	lymphocyte antigen 6 complex, locus G	3.094	3.23579	3.79133	3.02494	2.76377
Ms4a4a	666907	EG666907	membrane-spanning 4-domains, subfamily A, member 4A	3.74608	3.91386	4.65382	4.5485	4.34873
Isg15	100038882	G1p2|IGI15|IP17|Irfp|UCRP	ISG15 ubiquitin-like modifier	10.9287	6.82075	7.16478	6.96745	7.17316
Tigit	100043314	ENSMUSG00000071552|Vstm3	T cell immunoreceptor with Ig and ITIM domains	3.094	2.49882	3.91686	3.19486	3.76377
Klrb1	100043861	4930431A04Rik|Gm4696|Klrb1g|Klrb6|Ly-55|Ly55|NKR-P1G|Nkrp-1e|Nkrp1g	killer cell lectin-like receptor subfamily B member 1	1.87161	2.91386	1.33189	2.34687	0.763768
Tpsab1	100503895	MMCP-7|Mcp-7|Mcp7|Mcpt7	tryptase alpha/beta 1	2.28665	2.91386	3.65382	2.6099	2.34873
Pvrig				3.74608	3.72121	3.91686	3.19486	4.0857
