# Supplementary material for: Monomethyl auristatin antibody and peptide drug conjugates for trimodal cancer chemo-radio-immunotherapy
Source: Nat Commun. 2022 Jul 5;13:3869. doi: 10.1038/s41467-022-31601-z (PMC9256669; doi:10.1038/s41467-022-31601-z)
Supplement: Supplementary file 5 — Supplementary Data 2 [file 41467_2022_31601_MOESM5_ESM.xlsx]

## Sheet: Supplementary Data 2
Supplementary Data 2
NanoString normalized expression values of data shown in Figure 4c
	Treatment	Vtcn1-mRNA	Ifit2-mRNA	Il1rn-mRNA	Eno1-mRNA	Gzme-mRNA	Map3k5-mRNA	Irf1-mRNA	Nlrc5-mRNA	Ccl1-mRNA	Tlr2-mRNA	C1qa-mRNA	Hey1-mRNA	Kir3dl1-mRNA	Notch1-mRNA	Pck2-mRNA	Cd8a-mRNA	Magea3-mRNA	Pten-mRNA	Mki67-mRNA	Ptger4-mRNA	Tmem140-mRNA	Tnfsf12-mRNA	Il2-mRNA	Siglec1-mRNA	Tmem173-mRNA	Vegfb-mRNA	Zap70-mRNA	Ccl12-mRNA	Itgb2-mRNA	Ccr4-mRNA	Pkm-mRNA	Id4-mRNA	Snca-mRNA	Il6-mRNA	Mmp13-mRNA	Dtx3l-mRNA	Il6ra-mRNA	Tapbpl-mRNA	Cd244-mRNA	Wnt3a-mRNA	Axin1-mRNA	Tcf3-mRNA	Csf1-mRNA	Mgmt-mRNA	Kdr-mRNA	Shc2-mRNA	Bnip3-mRNA	Il12rb2-mRNA
Tumor #1	Ctrl_1	4.32193	9.0777	7.85168	16.1927	6.0475	9.0558	9.38926	8.31975	4.32193	4.72557	9.36052	6.36498	4.32193	6.25395	9.26353	4.32193	4.32193	7.51698	12.4699	5.06952	4.32193	6.13365	4.32193	5.19505	8.33347	10.938	4.32193	7.89549	7.58737	4.32193	11.2902	4.32193	11.574	4.66899	7.73249	8.63615	5.23458	5.66899	5.19505	4.32193	8.60256	4.72557	7.11259	4.97933	7.45139	4.88311	14.1751	4.32193
Tumor #2	Ctrl_2	4.57891	9.07771	6.76959	16.3206	5.88823	9.14015	9.44766	8.15338	4.57891	4.44766	7.94409	5.98608	4.32193	5.93799	9.37952	4.32193	4.32193	7.81023	12.5361	4.32193	4.32193	6.00954	4.32193	4.32193	8.29852	10.96	4.32193	7.29375	6.43038	4.32193	11.2902	4.32193	11.2408	4.32193	6.74184	8.5512	4.37727	5.34075	4.8627	4.32193	8.74534	4.44766	6.64031	4.32193	7.43038	4.64031	14.073	4.32193
Tumor #3	Ctrl_3	4.32193	8.90206	5.68624	16.2586	4.76287	8.82673	8.75038	7.36432	4.32193	4.32193	6.90489	5.92725	4.32193	4.76287	8.70255	4.32193	4.32193	7.62598	12.1277	4.32193	4.32193	5.90489	4.32193	4.32193	7.98703	10.952	4.32193	6.54874	5.90489	4.32193	11.3811	4.32193	11.3852	4.32193	4.76287	8.46713	4.32193	4.60532	4.32193	4.32193	8.54874	4.36432	5.97097	4.32193	6.83562	4.32193	14.4875	4.32193
Tumor #4	IR_4	4.48134	10.8301	8.40021	16.0346	6.71656	9.68102	10.9076	8.97587	4.75436	6.04613	11.0991	5.2887	4.32193	6.80327	8.13955	4.65127	4.32193	7.45097	11.4447	5.21831	4.32193	7.14431	4.32193	7.56881	8.50001	10.7142	4.32193	10.3892	8.77596	4.32193	11.0062	4.32193	11.2434	4.32193	9.04613	10.2127	6.48134	6.89638	6.18178	4.32193	8.48134	4.54024	8.1725	4.48134	7.2627	5.10583	14.4736	4.32193
Tumor #5	IR_5	4.32193	11.478	8.2174	15.8598	6.6434	9.69177	11.914	9.68978	5.18397	7.52382	13.0283	5.82783	4.6434	7.66779	7.97187	7.7614	4.6434	7.89822	11.3904	7.14976	4.32193	7.6186	4.5059	8.65971	9.04816	10.5934	7.07879	10.4889	9.97676	4.32193	10.9076	4.93886	11.0704	4.88441	7.76893	10.8502	7.73856	7.94552	7.07879	4.32193	8.61024	4.99133	8.86345	6.04195	7.79868	5.22837	13.7968	5.88441
Tumor #6	IR_6	4.72045	10.9037	8.24168	15.8892	6.73374	9.6573	11.2399	9.51052	5.32311	6.28749	12.0347	4.55052	4.32193	6.67981	8.0793	6.63799	4.32193	7.52015	11.7733	5.42499	4.32193	7.22295	4.32193	7.32311	8.78574	10.7279	5.55052	10.0263	9.21349	4.32193	11.0457	4.32193	11.3209	4.32193	8.37495	10.251	6.75998	7.23235	6.55052	4.32193	8.56547	4.77292	8.04238	4.32193	7.26934	4.77292	13.8848	5.32311
Tumor #7	ACPP MMAE_7	4.32193	9.22697	6.45316	16.1918	5.56481	9.04364	9.14721	8.24862	4.32193	4.53378	7.39392	5.8682	4.32193	5.81757	9.15997	4.32193	4.32193	7.76511	12.869	4.32193	4.32193	6.01022	4.32193	4.32193	8.14465	10.9395	4.32193	7.20989	6.38526	4.32193	11.2617	4.32193	10.9491	4.32193	6.33215	8.59142	4.59518	5.53378	4.8682	4.32193	8.824	4.8682	6.23904	4.32193	7.64684	4.40254	14.0819	4.32193
Tumor #8	ACPP MMAE_8	4.32193	9.01443	7.23682	16.2002	5.06173	9.0762	9.56081	8.23682	4.32193	5.06173	10.0353	6.21606	4.32193	6.21606	9.90033	4.32193	4.32193	7.82864	12.3014	5.195	4.32193	6.49986	4.32193	6.08482	8.39756	10.8028	4.49986	7.66978	7.69999	4.32193	11.1662	4.32193	10.8979	4.32193	7.49124	8.51268	5.94043	5.06173	5.49986	4.32193	8.69625	4.32193	6.87572	4.42947	7.37432	4.32193	14.2137	4.32193
Tumor #9	ACPP MMAE_9	4.32193	9.434	6.81509	16.2059	5.67516	8.82716	9.50524	8.34654	4.32193	4.32193	9.13216	6.31259	4.32193	6.2422	10.292	4.3797	4.32193	7.69506	12.4765	4.96467	4.32193	5.87447	4.32193	4.3797	8.1964	10.8911	4.32193	7.30398	7.31259	4.32193	11.1682	4.32193	11.0795	4.32193	6.45943	8.51273	4.92027	5.67516	4.77825	4.32193	8.81206	5.12973	6.79064	4.32193	7.83914	4.44383	13.8302	4.32193
Tumor #10	ACPP MMAE+IR_10	4.54892	10.8622	8.07547	15.9212	6.06349	9.77865	11.5537	9.81124	5.77131	7.07547	12.8575	5.71119	4.32193	7.46038	7.97038	7.52292	4.32193	7.61603	11.5871	7.07547	4.32193	7.42339	4.32193	8.1166	9.16503	10.8077	6.78596	9.80765	9.86223	4.32193	10.9974	4.61603	11.2213	4.32193	6.63234	10.3914	7.46949	7.51415	6.74156	4.32193	8.78596	4.91149	8.34643	5.1108	7.41399	4.32193	13.4709	5.47853
Tumor #11	ACPP MMAE+IR_11	4.32193	11.2552	8.18414	15.7596	6.60811	9.67659	11.5718	9.81467	5.27949	6.97216	12.6582	5.98251	4.32193	7.30443	7.92468	6.77209	4.32193	7.60811	11.8023	6.91931	4.32193	7.54671	4.32193	8.48985	9.01813	10.6909	6.21077	10.2658	9.76611	4.32193	10.9031	5.10115	11.0736	4.32193	7.62141	10.4001	7.32083	7.6734	7.11061	4.32193	8.53622	4.32193	8.6313	5.68611	7.72974	4.98251	13.5393	4.89762
Tumor #12	ACPP MMAE+IR_12	4.32193	11.0456	7.65568	15.7487	6.28584	9.75207	11.2346	9.62639	4.97325	6.96157	12.8772	5.97325	4.32193	7.03028	7.76725	7.10652	4.32193	7.26698	11.3432	6.94979	4.32193	7.35891	4.32193	7.94387	8.9645	10.7563	6.51091	10.0838	9.68261	4.32193	10.9527	4.32193	11.1663	4.41137	6.58891	10.2113	7.47849	7.41137	7.05248	4.32193	8.69501	4.32193	8.42845	5.22851	7.56595	4.92595	13.469	5.51091
[truncated: 722 more columns]
