# Supplementary material for: Monomethyl auristatin antibody and peptide drug conjugates for trimodal cancer chemo-radio-immunotherapy
Source: Nat Commun. 2022 Jul 5;13:3869. doi: 10.1038/s41467-022-31601-z (PMC9256669; doi:10.1038/s41467-022-31601-z)
Supplement: Supplementary file 7 — Source Data [file 41467_2022_31601_MOESM7_ESM.xlsx]

## Sheet: Figure 1a
Figure 1a
IC50 values
		Biological replicates	Cisplatin
	A549	4	22627	27237	13578	15351
	HCT116	2	42182	55467
	CAL27	6	3653	3760	7313	8271	7266	6954
	Detroit 562	4	11540	9554	10447	11813
	B16	2	3773	4490
	LL2	2	1081	744.6
	MC38	2	3636	3831
	MOC1	4	13669	15259	10370	10701
	MOC2	2	8754	9986
	4MOSC1	2	1374	1456
			Paclitaxel
	A549	3	16.61	23.29	15.08
	HCT116	4	2.043	8.376	12.41	9.33
	CAL27	6	1.404	1.518	3.461	4.618	3.117	3.363
	Detroit 562	4	5.712	5.937	3.868	4.745
	B16	2	6.1	7.8
	LL2	2	15.35	16.61
	MC38	2	66.99	75.73
	MOC1	4	45.43	54.21	26.75	24.55
	MOC2	2	43.53	56.35
	4MOSC1	2	7.647	12.91
			MMAE
	A549	2	0.5592	0.5132
	HCT116	6	0.3426	0.4309	0.5484	1.429	1.518	1.347
	CAL27	6	0.2354	0.2391	0.2373	0.2395	0.1766	0.1848
	Detroit 562	4	0.2527	0.2501	0.1887	0.195
	B16	4	1.767	2.335	1.941	3.116
	LL2	2	11.51	0.6969
	MC38	3	14.44	14.87	30.4
	MOC1	4	7.927	8.709	8.361	9.588
	MOC2	2	9.289	11.07
	4MOSC1	2	1.822	1.519

## Sheet: Figure 1b
Figure 1b
NanoString scores
	Gene Name	Ctrl_2 (Control)	Ctrl_4 (Control)	MMAE_5 (Condition)	MMAE_1 (Condition)	MMAE_3 (Condition)
	Icam2	-0.453444	-1.27525	1.28955	0.281916	0.157236
	Mdm2	-0.476326	-1.29728	0.642234	0.678634	0.452734
	Casp3	-0.40176	-0.38126	0.40104	0.02604	0.35594
	Itpk1	-1.50298	-0.618358	0.596912	1.16418	0.360242
	Bcl2l1	-0.619092	-0.780712	0.436068	0.509768	0.453968
	Cd68	-2.42854	-3.1874	1.98118	1.6572	1.97758
	Sgk1	-1.73352	-2.04625	2.78626	-1.24727	2.24076
	Thbs1	-1.8279	-1.1111	2.27981	-0.891208	1.55039
	Cdk6	-1.14427	-1.14125	1.45446	-0.501026	1.33207
	Gls	-0.681958	-0.774238	0.927732	-0.519158	1.04762
	Fstl3	-0.670676	-1.31449	1.06819	-0.052776	0.969744
	Dusp5	-0.95551	-0.84443	0.8944	0.07624	0.8293
	Mfge8	-0.607336	-0.588856	0.650124	-0.257146	0.803214
	Angpt2	-1.68592	-0.547092	1.18139	0.093128	0.958498
	Pkm	0.503062	0.739362	-0.463458	-0.578008	-0.200958
	Brd3	0.378252	0.489332	-0.168978	-0.547918	-0.150688
	Hif1a	0.305238	0.710288	-0.249502	-0.353582	-0.412442
	Pias4	0.581188	0.189308	-0.143022	-0.084642	-0.542832
	Fzd9	0.871236	0.409136	-0.039664	-0.599244	-0.641464
	Rps6kb1	0.821228	0.242568	-0.214992	-0.356512	-0.492292
	Smad5	0.50928	0.62978	-0.41502	-0.23262	-0.49142
	Mtor	0.187224	0.655244	-0.293256	-0.228476	-0.320736
	Vegfb	0.30311	0.68201	-0.50174	-0.20748	-0.2759
	Rad50	0.234812	0.973492	-0.518898	0.003982	-0.693388
	Sox10	0.180892	0.807452	-0.513518	-0.072418	-0.402408
	Cdk2	0.938192	1.25399	-0.647098	-1.0571	-0.487988
	Pdk1	0.94082	0.86955	-0.29151	-0.72106	-0.7978
	Chd9	0.599262	0.857452	-0.558998	-0.228768	-0.668948
	Mlana	0.64932	0.82352	-0.50688	-0.34418	-0.62178
	Arid1a	0.556418	0.358548	-0.622932	0.035298	-0.327332
	Nfatc2	0.713986	0.520656	-0.810904	0.159116	-0.582854
	Itga4	1.18876	0.520396	-0.691874	-0.234574	-0.782704
	Brd4	0.6965	0.5888	-0.4409	0.0087	-0.8531
	Slc7a5	1.05838	1.26558	-1.01655	-0.37862	-0.92879
	C2	1.43346	0.97696	-1.10042	-0.17256	-1.13744
	Bcat1	1.29945	0.871852	-1.05355	0.180452	-1.29821

## Sheet: Figure 1e
Figure 1e
anti-HER3
anti-GAPDH

## Sheet: Figure 1i
Figure 1i
Gelatinase assay

## Sheet: Figure 1k
Figure 1k
Tissue Cy5
		Vehicle
	Muscle	2.91521	2.36116
	Tumor	3.83305	3.3528
		ACPP
	Muscle	2.58261	2.64489
	Tumor	5.57878	6.37902

## Sheet: Figure 2a
Figure 2a
Blood Cy5
	Nude Mice
		Vehicle		CDX3379-MMAE
	Days	Mouse #1		Mouse #1	Mouse #2	Mouse #3
	0	21.781		1371.9	1539.79	1053.65
	1	15.5907		370.233	242.795	132.618
	2	17.7242		200.068	153.946	92.3865
	4	15.3858		72.2049	45.7073	19.8842
	7	14.3725		13.8919	13.808	17.915
	14	17.5232		18.4134	13.2289	14.8835
	C57BL/6 Mice
		Vehicle		CDX3379-MMAE
	Days	Mouse #1		Mouse #1	Mouse #2	Mouse #3
	0	23.196		1658.25	1827.34	1213.06
	1	13.387		328.691	309.159	299.657
	2	16.863		248.475	207.743	181.857
	4	15.8885		151.544	159.469	121.687
	7	7.69288		36.1024	22.8536	9.94208
	14	11.0079		16.5201	20.2993	18.7855

## Sheet: Figure 2b
Figure 2b
Tumor MMAE concentration
		Vehicle	CDX3379-MMAE
	Tumor #1	1.606	124.8
	Tumor #2	2.873	143.8
	Tumor #3		123.3
	Tumor #4		91.37

## Sheet: Figure 2c
Figure 2c
Tumor volumes		CAL27-WT								CAL27-Resistant
		Untreated								Untreated
	Days	Tumor #1	Tumor #2	Tumor #3	Tumor #4	Tumor #5	Tumor #6		Days	Tumor #1	Tumor #2	Tumor #3	Tumor #4	Tumor #5	Tumor #6
	0	0	0	0	0	0	0		0	0	0	0	0	0	0
	7	24.5	14.85	14.85	13.5	13.5	3.38		7	23.28	15.75	9.38	32	19.06	15.75
	9	32.7	28.88	35.2	19.6	32	28.88		9	65	55.69	40	72.5	62.5	39.69
	11	71.66	55.23	60.03	37.6	43.22	57.6		11	111.6	90.4	68.75	154.21	78.65	100.92
	14	126	115.2	117	78.42	108	117		14	123.01		122.4	115.2	108	138.38
	16	118.8	94.08	124.93	111.6	163.84	171.5
		CDX3379								CDX3379
	Days	Tumor #1	Tumor #2	Tumor #3	Tumor #4	Tumor #5	Tumor #6		Days	Tumor #1	Tumor #2	Tumor #3	Tumor #4	Tumor #5	Tumor #6
	0	0	0	0	0	0	0		0	0	0	0	0	0	0
	7	18	14.85	13.95	13.5	13.5	4		7	27.44	25.92	19.06	17.92	14.4	11.76
	9	26.01	18	17.1	14.85	16.9	17.3		9	41.45	46.58	42.03	40	45.56	28.88
	11	27.38	20.48	21.78	13.5	15.75	8.79		11	70	68.93	74.36	68.75	81.46	46.46
	14	50.78	34.23	50.63	32	28.88	27.38		14	134.54	75	126	141.54	105.88	111.6
	16	62.5	66.82	78.65	60.03	40	62.5
		CDX3379-MMAE								CDX3379-MMAE
	Days	Tumor #1	Tumor #2	Tumor #3	Tumor #4	Tumor #5	Tumor #6		Days	Tumor #1	Tumor #2	Tumor #3	Tumor #4	Tumor #5	Tumor #6
	0	0	0	0	0	0	0		0	0	0	0	0	0	0
	7	16.9	15.75	13.5	13.5	8.75	6.91		7	25.92	25.92	18	18	14.4	13.5
	9	17.92	14.4	11.76	10.94	14.4	4.4		9	33.6	32	32	24.5	24.5	17.41
	11	11.76	7.81	4.8	6.61	4	4.4		11	55.23	40.68	28.88	32	23.28	18.26
	14	13.5	9.38	6	5.32	5.32	4.4		14	28.88	38.4	36	24.5	23.12	24.5
	16	13.5	13.5	5.57	5.57	7.26	5

## Sheet: Figure 2d
Figure 2d
Tumor volumes
Immune cell quantification
		Tumor volumes						Immune cell quantification
								Tumor#1	Tumor#2	Tumor#3	Tumor#4
		Untreated						CD8+
	Days	Tumor#1	Tumor#2	Tumor#3	Tumor#4		Untreated	0.258176	1.07573	0.731497	0.774527
	0	0	0	0	0		CDX3379	0.516351	0.645439	0.860585
	7	24.5	20.23	17.1	16.9		CDX3379-MMAE	0.946644	0.946644	0.946644	0.860585
	9	40	31.94	25.92	28.88
	11	47.63	52.65	49.92	50.63			T regs
							Untreated	0.516351	0.817556	0.903614	0.645439
		CDX3379					CDX3379	0.473322	0.989673	0.774527
	Days	Tumor#1	Tumor#2	Tumor#3	Tumor#4		CDX3379-MMAE	1.11876	1.63511	1.67814	1.63511
	0	0	0	0	0
	7	24.5	23.89	16.38	15.16			NK
	9	40	42.03	30.42	26.57		Untreated	0.172117	0.344234	0.387263	0.473322
	11	51.84	53.66	48.4	49.73		CDX3379	0.172117	0.645439	0.129088
							CDX3379-MMAE	0.903614	0.903614	0.860585	0.645439
		CDX3379-MMAE
	Days	Tumor#1	Tumor#2	Tumor#3	Tumor#4			DC
	0	0	0	0	0		Untreated	2.15146	1.11876	1.89329	1.89329
	7	23.89	18.51	16.2	15.38		CDX3379	1.0327	2.53873	1.72117
	9	35.2	25.92	23.12	28.88		CDX3379-MMAE	2.7969	3.39931	2.71084	2.45267
	11	38.4	36.14	33.6	40.68
								M2
							Untreated	1.16179	0.473322	0.55938	0.860585
							CDX3379	1.7642	1.54905	1.89329
							CDX3379-MMAE	2.19449	1.24785	1.41997	1.20482

## Sheet: Figure 2e
Figure 2e
Mouse survival		Mouse dead = 1	Mouse alive = 0
		MOC1 tumors
	Day	Untreated	CDX3379-MMAE
	34	1
	20	1
	12	1
	12	1
	24		1
	20		1
	38		1
	48		1
	24		1
		B16 tumors
	Day	Untreated	CDX3379-MMAE	Cetux-MMAE
	13	1
	11	1
	13	1
	11	1
	11	1
	11	1
	11	1
	11	1
	11	1
	14			1
	14			1
	11			1
	11			1
	14			1
	16		1
	13		1
	16		1
	18		1
	18		1
	19		1
	16		1
	16		1
	16		1
	16		1

[truncated: 34 more sheets: Figure 2h, Figire 3a, Figure 3b, Figure 3c, Figure 3d, Figure 3e, Figure 3f, Figure 3g, Figure 3h, Figure 4b, Figure 4c, Figure 4d, Figure 4e, Figure 4f, Figure 4g, Figure 4h, Fig 5a, Figure 5b, Figure 5c, Figure 5d …]
